# Supplementary material for: Non-productive angiogenesis disassembles Aß plaque-associated blood vessels
Source: Nat Commun. 2021 May 25;12:3098. doi: 10.1038/s41467-021-23337-z (PMC8149638; doi:10.1038/s41467-021-23337-z)
Supplement: Supplementary file 4 — Supplementary Data 1 [file 41467_2021_23337_MOESM4_ESM.xlsx]

## Sheet: Stable 1
Figure 1				Figure 2. Human samples used in this study					Figure 3				Figure 4					Figure 5				Figure 6				SFigure 3					SFigure 4					SFigure 5				SFigure 6
Panel 1B									Panel 3A				Age	Sex	Genotype	Treatment		Panel A				Age	Sex	Genotype		Panel D-G					Panel A					Panel A				Panel A, B, D
Age	Sex	Genotype		Braak & Braak	SEX	Age at exitus	PMI		Age	Sex	Genotype		3mo	♀	PSEN1Flox/Flox; PSEN2–/–	AAV-BR1-CRE		Age	Sex	Genotype		7mo	♀	Cdh5-CRE::ERT2/+; APP-PSEN1/+; R26LSL-tdTomato/+		Age	Sex	Genotype	EAE stage		Age	Sex	Genotype	Treatment		Age	Sex	Genotype		Age	Sex	Genotype
14mo	♂	APP-PSEN1/+		4	♂	79	4 h		18mo	♀	APP-PSEN1/+		3mo	♀	PSEN1Flox/Flox; PSEN2–/–	AAV-BR1-Control		8mo	♂	C57J		7mo	♀	Cdh5-CRE::ERT2/+; APP-PSEN1/+; R26LSL-tdTomato/+		7 weeks	♀	C57J	Onset		3mo	♀	PSEN1Flox/Flox; PSEN2–/–	AAV-BR1-CRE		8mo	♂	APP751SL/+		8mo	♀	APP751SL/+
14mo	♂	APP-PSEN1/+		4	♂	85	8 h		18mo	♂	APP-PSEN1/+		3mo	♀	PSEN1Flox/Flox; PSEN2–/–	AAV-BR1-Control		8mo	♂	C57J		7mo	♀	Cdh5-CRE::ERT2/+; +/+; R26LSL-tdTomato/+		7 weeks	♀	C57J	Onset		3mo	♀	PSEN1Flox/Flox; PSEN2–/–	AAV-BR1-Control		8mo	♀	APP751SL/+		8mo	♀	APP751SL/+
14mo	♀	APP-PSEN1/+		5	♀	82	na		18mo	♂	APP-PSEN1/+		3mo	♂	PSEN1Flox/Flox; PSEN2–/–	AAV-BR1-CRE		8mo	♂	C57J		7mo	♀	Cdh5-CRE::ERT2/+; APP-PSEN1/+; R26LSL-tdTomato/+		7 weeks	♀	C57J	Onset		3mo	♀	PSEN1Flox/Flox; PSEN2–/–	AAV-BR1-Control		8mo	♀	APP751SL/+		8mo	♀	APP751SL/+
				6	♀	97	na		18mo	♀	C57J		3mo	♂	PSEN1Flox/Flox; PSEN2–/–	AAV-BR1-Control		8mo	♂	C57J		7mo	♀	Cdh5-CRE::ERT2/+; +/+; R26LSL-tdTomato/+		7 weeks	♀	C57J	Onset		3mo	♂	PSEN1Flox/Flox; PSEN2–/–	AAV-BR1-CRE		8mo	♂	APP751SL/+		8mo	♀	APP751SL/+
Panel 1E				6	♂	92	6 h		18mo	♂	C57J		3mo	♂	PSEN1Flox/Flox; PSEN2–/–	AAV-BR1-CRE		8mo	♀	APP751SL/+		7mo	♀	Cdh5-CRE::ERT2/+; +/+; R26LSL-tdTomato/+		7 weeks	♀	C57J	Onset		3mo	♂	PSEN1Flox/Flox; PSEN2–/–	AAV-BR1-Control		8mo	♂	C57J		8mo	♀	APP751SL/+
Age	Sex	Genotype		1	♀	48	8 h		18mo	♂	C57J		3mo	♂	PSEN1Flox/Flox; PSEN2–/–	AAV-BR1-Control		8mo	♀	APP751SL/+		7mo	♂	Cdh5-CRE::ERT2/+; APP-PSEN1/+; R26LSL-tdTomato/+		7 weeks	♀	C57J	Peak		3mo	♂	PSEN1Flox/Flox; PSEN2–/–	AAV-BR1-CRE		8mo	♂	C57J		8mo	♀	APP751SL/+
8mo	♂	C57J		0	♂	59	6 h						3mo	♂	PSEN1Flox/Flox; PSEN2–/–	AAV-BR1-CRE		8mo	♀	APP751SL/+						7 weeks	♀	C57J	Peak		3mo	♂	PSEN1Flox/Flox; PSEN2–/–	AAV-BR1-Control		8mo	♂	C57J		8mo	♂	APP751SL/+
8mo	♂	C57J		0	♂	68	7 h		Panel 3D				3mo	♂	PSEN1Flox/Flox; PSEN2–/–	AAV-BR1-CRE		8mo	♂	APP751SL/+						7 weeks	♀	C57J	Peak		3mo	♂	PSEN1Flox/Flox; PSEN2–/–	AAV-BR1-CRE						8mo	♂	APP751SL/+
8mo	♀	C57J		0	♀	56	2 h		Age	Sex	Genotype		3mo	♂	PSEN1Flox/Flox; PSEN2–/–	AAV-BR1-Control		8mo	♂	APP751SL/+						7 weeks	♀	C57J	Peak							Panel B				8mo	♂	APP751SL/+
8mo	♀	C57J		1	♀	67	na		8mo	♀	APP751SL/+		3mo	♀	PSEN1Flox/Flox; PSEN2–/–	AAV-BR1-CRE										7 weeks	♀	C57J	Post-peak		Panel B					Age	Sex	Genotype		8mo	♂	APP751SL/+
8mo	♀	C57J							8mo	♀	APP751SL/+		3mo	♀	PSEN1Flox/Flox; PSEN2–/–	AAV-BR1-Control		Panel B								7 weeks	♀	C57J	Post-peak		Age	Sex	Genotype	Treatment		8mo	♀	APP751SL/+		8mo	♀	APP751SL/+
8mo	♂	APP-PSEN1/+		PMI: Postmortem intervale					8mo	♂	APP751SL/+		3mo	♂	PSEN1Flox/Flox; PSEN2–/–	AAV-BR1-CRE		Age	Sex	Genotype						7 weeks	♀	C57J	Post-peak		3mo	♂	PSEN1Flox/Flox; PSEN2–/–	AAV-BR1-CRE		8mo	♀	APP751SL/+
8mo	♂	APP-PSEN1/+		na: not available					8mo	♀	C57J		3mo	♂	PSEN1Flox/Flox; PSEN2–/–	AAV-BR1-Control		8mo	♂	C57J						7 weeks	♀	C57J	Post-peak		3mo	♂	PSEN1Flox/Flox; PSEN2–/–	AAV-BR1-Control		8mo	♀	APP751SL/+		Panel C
8mo	♂	APP-PSEN1/+							8mo	♀	C57J		3mo	♂	PSEN1Flox/Flox; PSEN2–/–	AAV-BR1-CRE		8mo	♀	C57J						7 weeks	♀	C57J	Sham		3mo	♀	PSEN1Flox/Flox; PSEN2–/–	AAV-BR1-CRE		8mo	♂	APP751SL/+		Age	Sex	Genotype
8mo	♀	APP-PSEN1/+							8mo	♂	C57J		3mo	♂	PSEN1Flox/Flox; PSEN2–/–	AAV-BR1-CRE		8mo	♂	C57J						7 weeks	♀	C57J	Sham		3mo	♀	PSEN1Flox/Flox; PSEN2–/–	AAV-BR1-Control		8mo	♂	APP751SL/+		8mo	♂	APP751SL/+
8mo	♀	APP-PSEN1/+							8mo	♀	C57J		5mo	♀	PSEN1Flox/Flox; PSEN2–/–	AAV-BR1-CRE		8mo	♂	C57J						7 weeks	♀	C57J	Sham		3mo	♂	PSEN1Flox/Flox; PSEN2–/–	AAV-BR1-CRE		8mo	♂	C57J		8mo	♂	APP751SL/+
													5mo	♀	PSEN1Flox/Flox; PSEN2–/–	AAV-BR1-Control		8mo	♂	APP751SL/+											3mo	♂	PSEN1Flox/Flox; PSEN2–/–	AAV-BR1-Control		8mo	♀	C57J		8mo	♂	APP751SL/+
									Panel 3G				5mo	♂	PSEN1Flox/Flox; PSEN2–/–	AAV-BR1-CRE		8mo	♀	APP751SL/+						Panel H					3mo	♂	PSEN1Flox/Flox; PSEN2–/–	AAV-BR1-CRE		8mo	♂	C57J		8mo	♂	APP751SL/+
Panel 1G									Age	Sex	Genotype		5mo	♂	PSEN1Flox/Flox; PSEN2–/–	AAV-BR1-Control		8mo	♀	APP751SL/+						Age	Sex	Genotype			3mo	♂	PSEN1Flox/Flox; PSEN2–/–	AAV-BR1-CRE		8mo	♂	C57J		8mo	♀	APP751SL/+
Age	Sex	Genotype							8mo	♀	C57J							8mo	♂	APP751SL/+						5mo	♀	APP751SL/+			5mo	♀	PSEN1Flox/Flox; PSEN2–/–	AAV-BR1-CRE						8mo	♂	APP751SL/+
8mo	♂	C57J							8mo	♀	C57J															5mo	♀	APP751SL/+			5mo	♀	PSEN1Flox/Flox; PSEN2–/–	AAV-BR1-Control						8mo	♀	APP751SL/+
8mo	♂	C57J							8mo	♂	C57J							Panel C								5mo	♀	APP751SL/+			5mo	♂	PSEN1Flox/Flox; PSEN2–/–	AAV-BR1-CRE						8mo	♀	APP751SL/+
8mo	♀	C57J							8mo	♂	APP-PSEN1/+							Age	Sex	Genotype						3mo	♀	APP751SL/+			5mo	♂	PSEN1Flox/Flox; PSEN2–/–	AAV-BR1-Control						8mo	♂	APP751SL/+
8mo	♀	C57J							8mo	♂	APP-PSEN1/+							8mo	♂	C57J						3mo	♂	APP751SL/+												8mo	♀	APP751SL/+
8mo	♂	APP-PSEN1/+							8mo	♂	APP-PSEN1/+							8mo	♂	C57J						3mo	♀	APP751SL/+
8mo	♂	APP-PSEN1/+							12mo	♂	APP-PSEN1/+							8mo	♂	C57J																				Panel E
8mo	♂	APP-PSEN1/+							12mo	♂	APP-PSEN1/+							8mo	♂	C57J						Panel I														Age	Sex	Genotype
8mo	♀	APP-PSEN1/+							12mo	♂	APP-PSEN1/+							8mo	♂	APP751SL/+						Age	Sex	Genotype												8mo	♂	APP751SL/+
8mo	♀	APP-PSEN1/+							8mo	♂	APP751SL/+							8mo	♀	APP751SL/+						8mo	♂	APP-PSEN1/+												8mo	♂	APP751SL/+
									8mo	♀	APP751SL/+							8mo	♀	APP751SL/+						8mo	♂	APP-PSEN1/+												8mo	♂	APP751SL/+
mo: -month-old									8mo	♀	APP751SL/+							8mo	♀	APP751SL/+						8mo	♂	APP-PSEN1/+												8mo	♂	APP751SL/+
									8mo	♀	APP751SL/+															12mo	♂	APP-PSEN1/+												8mo	♀	APP751SL/+
									8mo	♂	APP751SL/+															12mo	♂	APP-PSEN1/+												8mo	♂	APP751SL/+
									8mo	♂	APP751SL/+															12mo	♂	APP-PSEN1/+												8mo	♀	APP751SL/+
																																								8mo	♀	APP751SL/+
									Panel 3K																	Panel J														8mo	♂	APP751SL/+
									Age	Sex	Genotype															Age	Sex	Genotype												8mo	♀	APP751SL/+
									5mo	♀	+/+; CBF1-Venus															8mo	♂	APP751SL/+												8mo	♂	APP751SL/+
									5mo	♀	+/+; CBF1-Venus															8mo	♀	APP751SL/+												8mo	♀	APP751SL/+
									5mo	♀	APP751SL/+; CBF1-Venus															8mo	♀	APP751SL/+												8mo	♀	APP751SL/+
									5mo	♀	APP751SL/+; CBF1-Venus															8mo	♀	APP751SL/+												8mo	♀	APP751SL/+
									4mo	♀	APP751SL/+; CBF1-Venus															8mo	♂	APP751SL/+												8mo	♀	APP751SL/+
									4mo	♂	+/+; CBF1-Venus															8mo	♂	APP751SL/+												8mo	♀	APP751SL/+
									4mo	♀	APP751SL/+; CBF1-Venus																													8mo	♀	APP751SL/+
									4mo	♂	APP751SL/+; CBF1-Venus																													8mo	♂	APP751SL/+
									4mo	♂	APP751SL/+; CBF1-Venus																													8mo	♀	APP751SL/+
																																								8mo	♀	APP751SL/+
																																								8mo	♂	APP751SL/+
																																								8mo	♀	APP751SL/+
																																								8mo	♀	APP751SL/+
																																								8mo	♂	APP751SL/+
																																								8mo	♂	APP751SL/+
																																								8mo	♂	APP751SL/+
