# Supplementary material for: Non-productive angiogenesis disassembles Aß plaque-associated blood vessels
Source: Nat Commun. 2021 May 25;12:3098. doi: 10.1038/s41467-021-23337-z (PMC8149638; doi:10.1038/s41467-021-23337-z)
Supplement: Supplementary file 5 — Supplementary Data 2 [file 41467_2021_23337_MOESM5_ESM.xlsx]

## Sheet: APP-PSEN1 vs WT EC
Gen symbol	logFC	linFC	P.Value
Bcl2a1a	2.06979	4.19824	0.00069
Ttr	1.77298	3.41759	0.0418974
Cst7	1.5963	3.02366	1.57e-05
Snord72	1.51503	2.85805	0.0280708
Ptgs2	1.3908	2.62223	9.84e-05
Casp4	1.3515	2.55177	0.00341861
Tyrobp	1.28197	2.43171	0.00127674
Igk	1.25139	2.3807	0.0134395
Mir5623	1.22341	2.33499	0.00797435
Igh-VJ558	1.20227	2.30102	0.0318441
Ctss	1.10723	2.15432	0.00305209
Gm9946	1.09806	2.14067	0.0144532
Cxcl2	1.07942	2.11318	0.0110053
Tas2r143	1.05446	2.07694	0.036385
Cxcr4	1.04101	2.05767	0.0405091
Ifi211	1.01597	2.02226	0.0227111
Snord16a	1.01249	2.01739	0.0106509
Hmgn5	0.942194	1.92145	0.0210721
Gm19279	0.923798	1.8971	0.0193608
Igh-V7183	0.919486	1.89144	0.00538172
Mir219a-1	0.889155	1.85209	0.00522796
Mir7652	0.844471	1.79561	0.0249041
Snord49b	0.838416	1.78809	0.0264723
Bcl2a1d	0.837811	1.78734	7.81e-05
Noct	0.833697	1.78225	0.00861339
Gm3625	0.817852	1.76278	0.0238849
Lilrb4a	0.81567	1.76012	0.0251132
Mndal	0.810222	1.75348	0.0367145
Ube2a	0.806484	1.74894	0.00941551
Higd1a	0.800877	1.74216	0.0150959
Tceb1	0.799676	1.74071	0.0259238
Ly86	0.795074	1.73517	0.00545409
Nop58	0.773184	1.70904	0.00927025
Gm19579	0.769895	1.70515	0.0220502
Dnttip2	0.765121	1.69951	0.00838381
Sele	0.762542	1.69648	0.00686867
Ppp1r2	0.757728	1.69083	0.00795693
Mir3110	0.749957	1.68174	0.00438457
Rgs16	0.749207	1.68087	0.00936013
Gm4802	0.74918	1.68084	0.0315522
Gm13249	0.747619	1.67902	0.0408487
Gm19474	0.744955	1.67592	0.0487277
Ppp1r2-ps3	0.742886	1.67352	0.0186013
Mir7006	0.740425	1.67067	0.0178946
Rnu2-10	0.739799	1.66994	0.0298113
Mir340	0.735901	1.66544	0.0289087
Gm6987	0.735183	1.66461	0.0194261
Ifi204	0.733167	1.66228	0.0355013
Igkv4-53	0.719404	1.6465	0.0400521
Rnd1	0.705861	1.63112	0.00936232
Rpl35	0.704482	1.62956	0.0153417
Gm11425	0.697771	1.622	0.0085681
Gm5481	0.688754	1.61189	0.0412989
Lama4	0.687511	1.6105	0.0127796
Phlda1	0.674526	1.59607	0.035509
Ppp1r2-ps2	0.665149	1.58573	0.0108836
Txnl1	0.664966	1.58553	0.0037838
Olfr1282	0.658655	1.57861	0.0180724
Cdc42ep3	0.657848	1.57773	0.0446864
Plscr1	0.657348	1.57718	0.0397122
Rnu2-10	0.650181	1.56937	0.0111623
Rpl12	0.650099	1.56928	0.0142968
Gm12666	0.649135	1.56823	0.00540738
Mir7094-2	0.645702	1.5645	0.048053
Stx11	0.643947	1.5626	0.00880399
C1qb	0.640197	1.55854	0.0348994
Mir7675	0.639967	1.55829	0.000570824
Rgs2	0.636872	1.55495	0.0486707
Rps11	0.634229	1.55211	0.0058651
Ifrd1	0.631083	1.54873	0.0327124
Rpl12	0.629837	1.54739	0.0114814
Gm14816	0.625827	1.5431	0.0144523
Gm6613	0.625186	1.54241	0.0330308
Rpl22l1	0.624424	1.54159	0.020705
9530027D23Rik	0.620094	1.53697	0.0425275
Lactb	0.613003	1.52944	0.0370013
Hcst	0.610064	1.52633	0.00919464
Ints6	0.609172	1.52538	0.0134978
Nxpe2	0.607131	1.52323	0.0383644
AI662270	0.604194	1.52013	0.0119009
Gm7429	0.599821	1.51553	0.0289441
Zfp131	0.597811	1.51342	0.00122916
St8sia4	0.592757	1.50813	0.0495313
Chic2	0.591578	1.50689	0.0210235
Rnf141	0.590374	1.50564	0.0136384
Snx6	0.588378	1.50356	0.00202546
Gm9794	0.579131	1.49395	0.0277469
Snord53	0.578286	1.49307	0.0162773
Dusp5	0.578181	1.49297	0.0385502
Anxa1	0.574352	1.48901	0.0271678
Larp7	0.572935	1.48755	0.00667684
Mir7004	0.569101	1.4836	0.036787
Gm20094	0.568887	1.48338	0.0124077
Magoh	0.567744	1.4822	0.014981
Rps6-ps4	0.567096	1.48154	0.0223063
Acot9	0.564092	1.47846	0.0372083
Snhg5	0.562675	1.47701	0.00760409
1810011O10Rik	0.560082	1.47435	0.00487201
Gm9979	0.557108	1.47132	0.0189536
Nol7	0.55201	1.46613	0.0488557
Fcer1g	0.549145	1.46322	0.000907044
Gm13981	0.543876	1.45788	0.016502
Mir673	0.541823	1.45581	0.014814
Gm19945	0.541817	1.4558	0.0499724
Gm17745	0.541113	1.45509	0.012545
Hn1	0.53879	1.45275	0.018816
D13Ertd608e	0.538191	1.45215	0.027743
Csf1	0.535381	1.44932	0.0201207
Lpar6	0.534558	1.4485	0.0098622
Arl13b	0.532102	1.44603	0.00513822
Pcna	0.523607	1.43754	0.0180911
Gm4832	0.516272	1.43025	0.037269
Eef1b2	0.511946	1.42597	0.00936637
Sar1a	0.510717	1.42476	0.0159181
Gm10846	0.509027	1.42309	0.0433402
Gm38411	0.503908	1.41805	0.0113146
Mex3b	0.502936	1.41709	0.012148
Zfand5	0.502694	1.41686	0.0169434
A3galt2	0.501401	1.41559	0.0282676
Pf4	0.498976	1.41321	0.0267397
Rps20	0.498325	1.41257	0.0107434
Gm684	0.497712	1.41197	0.039245
Dusp2	0.497276	1.41155	0.00557788
Ifi207	0.493979	1.40832	0.0405544
Immp1l	0.489948	1.40439	0.0248592
Gm10912	0.487033	1.40156	0.00926931
Uchl3	0.486044	1.4006	0.0296617
Gm20186	0.485701	1.40027	0.0200348
Grb14	0.48451	1.39911	0.0376127
Gm28979	0.480232	1.39497	0.0293834
Med31	0.480022	1.39476	0.00133806
Gm13363	0.477894	1.39271	0.0397954
Gm13363	0.473571	1.38854	0.0352666
Gm6654	0.472909	1.38791	0.0219399
H2afz	0.471897	1.38693	0.0264283
Dek	0.471365	1.38642	0.0412456
Ltv1	0.466467	1.38172	0.00152493
Mir7065	0.465757	1.38104	0.0145417
Krt74	0.464102	1.37946	0.00839019
Fam133b	0.461915	1.37737	0.0385834
Zfp654	0.461459	1.37693	0.0447813
Sec61b	0.461103	1.37659	0.0428828
Rpl17-ps9	0.455269	1.37104	0.0453042
38412	0.455032	1.37081	0.0266852
Olfr592	0.45432	1.37014	0.0315803
Nsmce1	0.453093	1.36897	0.015295
Snora41	0.451911	1.36785	0.0375307
Sra1	0.451906	1.36785	0.0266471
Sub1	0.448182	1.36432	0.0327774
Gm10555	0.447679	1.36384	0.00624126
Gm5879	0.444079	1.36045	0.0179768
Adss	0.442154	1.35863	0.00735508
Ncl	0.442069	1.35855	0.0440237
39142	0.440379	1.35696	0.0331622
3930402G23Rik	0.43916	1.35581	0.0358763
Spty2d1	0.438424	1.35512	0.00923689
Cycs	0.436484	1.3533	0.0227806
Lsmem2	0.433908	1.35089	0.0107608
Med30	0.433169	1.3502	0.0429102
1700056E22Rik	0.432781	1.34983	0.00359199
Birc3	0.430804	1.34798	0.0348286
Pnrc1	0.430321	1.34753	0.0234697
Gm6750	0.430184	1.34741	0.0185985
Gm10463	0.429288	1.34657	0.0262356
Polg2	0.428931	1.34624	0.0144194
Nap1l1	0.428824	1.34614	0.0382315
Cobll1	0.428159	1.34552	0.0305619
Arhgap20	0.427524	1.34492	0.00570766
Sec62	0.425194	1.34275	0.0463074
Gins3	0.424513	1.34212	0.00713313
Rpl35	0.42263	1.34037	0.0380845
Lce3f	0.422393	1.34015	0.00365262
D13Ertd608e	0.421038	1.33889	0.0160746
Gm6525	0.420537	1.33843	0.0208837
Naca	0.420436	1.33833	0.047133
Lcor	0.418099	1.33617	0.0242523
Acss2os	0.417464	1.33558	0.024719
Mob4	0.415623	1.33387	0.0350884
Chml	0.415006	1.3333	0.0483407
Cxxc5	0.414607	1.33294	0.0302367
Gm11738	0.414449	1.33279	0.0208489
Samd5	0.412315	1.33082	0.00330897
Hmgb2	0.411483	1.33005	0.0362094
Dnajc21	0.411374	1.32995	0.0249449
Rps15a-ps6	0.409503	1.32823	0.0436935
Rps15	0.409394	1.32813	0.0363139
Coq10b	0.408647	1.32744	0.0356527
Bcl2l11	0.407841	1.3267	0.0188883
Olfr1015	0.407365	1.32626	0.0279025
Rassf1	0.407216	1.32612	0.0415264
Kansl1l	0.403624	1.32283	0.00527981
Ssb	0.403033	1.32229	0.0143215
Crem	0.402899	1.32216	0.0247419
Fbxo30	0.402645	1.32193	0.0244451
Npm1	0.401627	1.321	0.0125576
Icam4	0.401528	1.32091	0.0043434
LOC672450	0.399809	1.31933	0.00940012
Mir3085	0.397377	1.31711	0.0332426
Gtpbp4	0.396836	1.31662	0.00631694
Rbbp8	0.395878	1.31574	0.0345284
Gm7325	0.395001	1.31494	0.0284122
Rock2	0.393657	1.31372	0.0332448
Lcn2	0.392997	1.31312	0.043125
Il1b	0.392634	1.31279	0.00844602
Fam174a	0.390395	1.31075	0.0474796
Slc4a7	0.389038	1.30952	0.0306851
Ufsp1	0.388994	1.30948	0.0253352
Slbp	0.388422	1.30896	0.0261206
Yeats4	0.388309	1.30886	0.00706625
Irf1	0.387832	1.30843	0.0389808
Rlim	0.386744	1.30744	0.00449666
Gm10091	0.381197	1.30242	0.0105295
Fcgr2b	0.381173	1.3024	0.00710293
Gm10237	0.380626	1.30191	0.024301
Xcl1	0.378308	1.29982	0.0289956
4930571N24Rik	0.378244	1.29976	0.0216371
Fam26f	0.377724	1.29929	0.0403831
Eif2s2	0.376993	1.29863	0.00912549
Spast	0.37506	1.29689	0.00827611
Ccl3	0.37491	1.29676	0.0146274
Map6	0.37479	1.29665	0.0398718
Fancf	0.372922	1.29497	0.0218759
Gjd2	0.370841	1.29311	0.0228142
Eif3m	0.368541	1.29105	0.0214098
Ier3	0.367744	1.29033	0.0161327
Rps19bp1	0.365567	1.28839	0.0106099
Mllt3	0.365282	1.28813	0.0233093
Nfe2l2	0.364581	1.28751	0.0402356
Lce3d	0.364399	1.28735	0.0286257
Gm8430	0.363002	1.2861	0.0169339
Kif2a	0.362258	1.28544	0.0253753
Btf3	0.361463	1.28473	0.0179371
Ccl26	0.35922	1.28273	0.0406356
Osbpl8	0.3589	1.28245	0.0466031
Baz1a	0.358608	1.28219	0.0300886
Zfp706	0.358554	1.28214	0.0436638
Tpp2	0.358109	1.28174	0.0236441
Prkar2b	0.356763	1.28055	0.0427595
Gm5945	0.355136	1.27911	0.01662
Lyz2	0.354765	1.27878	0.0414956
Olfr433	0.354066	1.27816	0.0335505
Efcab10	0.35326	1.27744	0.0297571
Gm38396	0.351855	1.2762	0.0113932
Rps15a-ps4	0.350794	1.27526	0.00991413
Gm19399	0.349527	1.27414	0.0278818
Gm10521	0.349316	1.27396	0.00909069
Pfdn1	0.344891	1.27005	0.0307543
Stk40	0.341923	1.26744	0.0201744
Gm10643	0.341785	1.26732	0.0133246
Fam69a	0.340746	1.26641	0.0394304
Mylpf	0.339545	1.26536	0.0146409
Fancl	0.339	1.26488	0.0147279
Gm8692	0.33887	1.26477	0.0327655
AA986860	0.338729	1.26464	0.0288093
Zrsr2	0.337839	1.26386	0.0126656
Tmem178	0.337204	1.26331	0.0347576
Gm14277	0.335908	1.26217	0.03752
Enkur	0.335553	1.26186	0.0312687
Tra2b	0.334926	1.26131	0.0205225
Rpl7a	0.334153	1.26064	0.0419435
Snord92	0.333916	1.26043	0.0288866
Haus2	0.333133	1.25975	0.00722736
Esf1	0.332986	1.25962	0.0349466
Larp1b	0.331851	1.25863	0.0272948
Dstn	0.331195	1.25805	0.00758125
Itpkc	0.328353	1.25558	0.027778
Spry4	0.326847	1.25427	0.0151017
Armcx3	0.326718	1.25416	0.0345998
9430038I01Rik	0.324215	1.25198	0.0247478
Hmx1	0.322706	1.25067	0.0271523
Hmox1	0.322171	1.25021	0.019449
Pspc1	0.321231	1.2494	0.0171596
Fnip1	0.318795	1.24729	0.0110777
Matr3	0.318116	1.2467	0.0128129
Ppp2r2a	0.317495	1.24616	0.0454535
Fam111a	0.316691	1.24547	0.0166821
Gm19316	0.31487	1.2439	0.00715387
Gpr65	0.314527	1.2436	0.0184916
Cd300c	0.314193	1.24332	0.0265902
Gm10837	0.313886	1.24305	0.0480017
D730045A05Rik	0.313718	1.24291	0.0458651
Muc3a	0.313407	1.24264	0.026572
Il7r	0.313307	1.24255	0.0316288
Gm11703	0.30926	1.23907	0.0416121
Aig1	0.309189	1.23901	0.0208802
C1galt1c1	0.30885	1.23872	0.0487284
C1rl	0.308571	1.23848	0.040289
Rpl10a	0.307466	1.23753	0.0358713
Rps3a1	0.307107	1.23722	0.0384068
Gm15612	0.306926	1.23707	0.02061
Slc25a29	0.306763	1.23693	0.0294345
Gdpd1	0.30523	1.23562	0.024774
Bhmt	0.304038	1.23459	0.0332845
Zfp623	0.303174	1.23386	0.0154536
Mapk8	0.303025	1.23373	0.021762
Sts	0.300739	1.23178	0.0362622
Rps24	0.30059	1.23165	0.042172
Gm20179	0.300398	1.23148	0.0419155
Slc4a1	0.300339	1.23143	0.0459832
Cebpz	0.300288	1.23139	0.0305435
Yy1	0.298493	1.22986	0.0423862
Mir692-1	0.298176	1.22959	0.0334064
Hdac2	0.297927	1.22938	0.035434
Mir219c	0.296742	1.22837	0.0494797
1810013L24Rik	0.296245	1.22794	0.040129
Zfp937	0.296219	1.22792	0.0222285
Fbxo11	0.296059	1.22779	0.0262823
Smarca5	0.295471	1.22729	0.02151
Gm5566	0.295155	1.22702	0.0262893
Clec4a1	0.294465	1.22643	0.0109771
Spata33	0.294237	1.22624	0.0243875
Uba52	0.292767	1.22499	0.0471322
Gm7634	0.292379	1.22466	0.0410728
Olfr339	0.292064	1.22439	0.0432066
Cmpk1	0.29128	1.22373	0.0304055
H2-DMb2	0.290216	1.22282	0.0284133
Gm10575	0.289563	1.22227	0.0186552
Olfr51	0.289499	1.22222	0.0297853
S100a11-ps	0.289096	1.22187	0.0261097
Sema6a	0.288969	1.22177	0.0363373
Psmc6	0.288848	1.22166	0.0444094
Ube2d3	0.288585	1.22144	0.0212981
Gm14007	0.288381	1.22127	0.0457022
Pinx1	0.287634	1.22064	0.0491497
Gm20201	0.287333	1.22038	0.0397852
Ptgfrn	0.287159	1.22024	0.0482305
Gm36582	0.286586	1.21975	0.0230787
Kmt2e	0.286261	1.21948	0.0156814
Yars2	0.285319	1.21868	0.0399473
Hmgb1-ps10	0.285206	1.21858	0.0374237
Pbdc1	0.284147	1.21769	0.0176993
Olfr1219	0.283607	1.21723	0.0170575
Gdf2	0.283136	1.21684	0.0156775
Dph3	0.282893	1.21663	0.0280045
Cwc15	0.282307	1.21614	0.0335133
Igh-VS107	0.280474	1.21459	0.0227152
Tmem65	0.280139	1.21431	0.025466
Gm1943	0.279789	1.21402	0.0334223
Gm4887	0.279279	1.21359	0.0354163
Zfp429	0.278732	1.21313	0.0251102
Cul3	0.276777	1.21149	0.0249706
Mir1971	0.276474	1.21123	0.0366698
Smndc1	0.275497	1.21041	0.020294
Cyp11a1	0.275439	1.21036	0.0366002
Rnf11	0.275144	1.21011	0.0357991
Gm17546	0.274265	1.20938	0.0264198
Galnt4	0.273858	1.20904	0.0370378
Olfr1451	0.273834	1.20902	0.0170134
Parp3	0.272887	1.20822	0.0465226
1700095J03Rik	0.270627	1.20633	0.0309606
H2-Ob	0.270535	1.20625	0.0257621
Mbd2	0.270032	1.20583	0.0395764
Slfn10-ps	0.268637	1.20467	0.0435892
Mir302d	0.268564	1.20461	0.016055
Snx22	0.268545	1.20459	0.0220258
Ptpn2	0.268183	1.20429	0.0437466
Oxct2a	0.267926	1.20408	0.0455145
Vmn2r54	0.267437	1.20367	0.027792
Gm12238	0.265565	1.20211	0.0341595
Gm13653	0.264344	1.20109	0.0306516
Gdf7	0.263866	1.20069	0.0342205
Olfr854	0.26378	1.20062	0.0256389
Olfr895	0.263334	1.20025	0.045244
6530437J22Rik	0.261125	1.19841	0.0394606
Rap2c	0.258634	1.19635	0.0327893
Olfr878	0.258173	1.19596	0.0428795
Rbm27	0.25779	1.19565	0.0290362
Rab42	0.256816	1.19484	0.0370652
Tyms-ps	0.256727	1.19476	0.0295239
Olfr311	0.256686	1.19473	0.0246841
Lrp8os2	0.254137	1.19262	0.0445916
Lrrc20	0.252557	1.19132	0.031943
Cfap36	0.250354	1.1895	0.0234924
Rpl7	0.249771	1.18902	0.0485785
Slc9b2	0.24968	1.18894	0.043388
Defb22	0.248941	1.18833	0.044268
2210417A02Rik	0.248913	1.18831	0.0337566
Mxd3	0.24832	1.18782	0.0321952
Gm12618	0.247617	1.18724	0.0355097
Olfr514	0.245745	1.1857	0.0475209
Gm13202	0.245528	1.18553	0.0248269
Dck	0.244049	1.18431	0.0480101
Gm5755	0.242912	1.18338	0.0434248
Irf4	0.241966	1.1826	0.0266322
Ccdc71	0.241538	1.18225	0.0456762
Denr	0.240901	1.18173	0.0437375
H6pd	0.239753	1.18079	0.0370256
Zswim4	0.239172	1.18032	0.031263
Timp1	0.238775	1.17999	0.0322232
Shb	0.23648	1.17811	0.038861
Dcun1d1	0.236396	1.17805	0.039863
H2-Eb2	0.235726	1.1775	0.0302439
Gm5123	0.234302	1.17634	0.0437475
Snrnp48	0.231487	1.17404	0.0349548
Tmed5	0.229872	1.17273	0.0339245
Tcrb-J	0.228809	1.17187	0.0485883
1700020N15Rik	0.226197	1.16975	0.0485164
Igkv9-129	0.223322	1.16742	0.0387319
Herpud2	0.221866	1.16624	0.0441167
Cep57	0.219757	1.16454	0.0485344
Olfr255	0.216819	1.16217	0.0473896
Pabpc4	0.215556	1.16115	0.0340065
Cul2	0.211475	1.15787	0.0437597
Zfp277	0.20463	1.15239	0.0499227
Zfp54	0.201814	1.15014	0.04611
Rps18	0.200415	1.14903	0.0454037
Ube2i	0.19532	1.14498	0.0496228
Manea	-0.208628	0.86536	0.0444287
Igf1it	-0.209899	0.864598	0.0431998
Pex11a	-0.21145	0.863669	0.0481865
Acot6	-0.216712	0.860524	0.0466983
Car8	-0.221535	0.857652	0.0378356
Wdtc1	-0.22259	0.857026	0.0481803
Bcas1os2	-0.224957	0.855621	0.0325619
Sirt6	-0.227472	0.85413	0.041808
4931414P19Rik	-0.230225	0.852502	0.0425016
1700110K17Rik	-0.233305	0.850684	0.0395537
Taf8	-0.2365	0.848802	0.0321586
Zdhhc2	-0.239081	0.847285	0.0339353
Plekhn1	-0.240279	0.846582	0.0431703
Trav5-4	-0.24118	0.846053	0.0350221
Mir669k	-0.243116	0.844918	0.0231756
Atxn7l1	-0.243802	0.844517	0.0315202
Gm10766	-0.24389	0.844465	0.0243159
Tmem11	-0.244507	0.844104	0.0411333
Zfp354c	-0.244784	0.843942	0.0401254
Gm38404	-0.245019	0.843805	0.0260383
Pars2	-0.246769	0.842782	0.0467347
Rsad1	-0.247003	0.842645	0.0339056
1700039O17Rik	-0.248	0.842063	0.045846
Ttc5	-0.249513	0.84118	0.0232112
Iqsec2	-0.250022	0.840883	0.045995
Olfr506	-0.252756	0.839291	0.0468382
Mir5127	-0.254926	0.83803	0.031407
1700010K24Rik	-0.255064	0.83795	0.0439859
Mir5619	-0.261032	0.834491	0.0403061
Stxbp4	-0.263181	0.833249	0.0485512
C030023E24Rik	-0.263998	0.832777	0.0475177
Id4	-0.269389	0.829671	0.047945
Olfr747	-0.269541	0.829584	0.0337763
Pias4	-0.269987	0.829327	0.0282337
Atp6v0a1	-0.270127	0.829246	0.0415246
6430548M08Rik	-0.270356	0.829115	0.0402694
Rnf169	-0.27223	0.828039	0.0393179
Gm6557	-0.272864	0.827675	0.0334631
Gm5113	-0.273058	0.827563	0.0389789
A830019P07Rik	-0.274255	0.826877	0.0178626
Zswim5	-0.275414	0.826213	0.0218114
Fam227a	-0.275825	0.825978	0.043464
Spata31	-0.276222	0.82575	0.0451859
Frem2	-0.281499	0.822736	0.0379891
Pex6	-0.282342	0.822255	0.0190734
Mapk1ip1	-0.288094	0.818983	0.0494905
Trappc5	-0.288197	0.818925	0.0373468
Olfr857	-0.288785	0.818591	0.0190927
Foxd3	-0.289695	0.818075	0.0142789
Olfr397	-0.289754	0.818042	0.0422572
Zfpm2	-0.289949	0.817931	0.0473716
Srrd	-0.292136	0.816692	0.0458586
Anks1	-0.292705	0.81637	0.0368186
Gpr156	-0.293035	0.816183	0.0447672
Slc25a42	-0.293504	0.815918	0.0435808
Bckdha	-0.295418	0.814836	0.031196
Acat2	-0.296095	0.814454	0.0326845
2210022D18Rik	-0.296158	0.814419	0.0437958
Olfr476	-0.299976	0.812266	0.0199088
Scand1	-0.300485	0.811979	0.0204527
Zkscan3	-0.301991	0.811132	0.0464463
Frs3	-0.303125	0.810495	0.0355239
Lingo3	-0.304817	0.809545	0.0341371
Kdm3b	-0.305738	0.809028	0.045861
Foxi3	-0.310028	0.806626	0.031337
4930579K19Rik	-0.313318	0.804789	0.0187718
Sspn	-0.31638	0.803082	0.0499245
Pld2	-0.316826	0.802834	0.0294668
2700046G09Rik	-0.317852	0.802263	0.0327905
Trav5-4	-0.320647	0.800711	0.0271353
Pdha2	-0.320818	0.800616	0.0235717
Ccdc189	-0.322666	0.799591	0.0247953
Cdc34	-0.323198	0.799296	0.0286645
Acacb	-0.323677	0.799031	0.0488578
Rasd1	-0.32569	0.797917	0.0109363
Gm10387	-0.329132	0.796015	0.0423084
Dbp	-0.330006	0.795533	0.0380803
Aass	-0.330065	0.7955	0.0363069
4930593C16Rik	-0.333835	0.793425	0.0117703
B3galt4	-0.334326	0.793155	0.00786426
Rfng	-0.334775	0.792908	0.0268222
Mavs	-0.336696	0.791853	0.00894836
Acot11	-0.337057	0.791655	0.0498961
Mir541	-0.337809	0.791242	0.0461536
Hif3a	-0.337913	0.791185	0.0404069
Nphs1os	-0.342398	0.788729	0.0315146
Gm2109	-0.34275	0.788537	0.0359613
Wbp1l	-0.343686	0.788025	0.0306114
E030025P04Rik	-0.346168	0.786671	0.0230547
Gm13848	-0.347012	0.786211	0.0205467
Ppp2r2b	-0.350071	0.784546	0.0218519
Fam150b	-0.353303	0.78279	0.0222857
4930470P17Rik	-0.354605	0.782084	0.019322
4930590L20Rik	-0.355505	0.781596	0.00861481
Fzd2	-0.357888	0.780306	0.0261091
Agt	-0.360042	0.779142	0.0104731
Ccdc3	-0.360509	0.77889	0.0320206
Dnajb3	-0.361903	0.778138	0.0165961
3110070M22Rik	-0.362081	0.778042	0.0233391
Lgalsl	-0.36232	0.777913	0.0132786
Bmp6	-0.362325	0.77791	0.040701
Slitrk1	-0.362864	0.777619	0.0485467
Prpsap2	-0.364724	0.776617	0.0257272
Angptl4	-0.366717	0.775546	0.0124633
Gm10374	-0.370606	0.773458	0.0459636
1700001P01Rik	-0.371846	0.772793	0.0213803
D030046N08Rik	-0.372994	0.772178	0.0410468
Manbal	-0.374766	0.77123	0.0304088
Ankrd29	-0.374854	0.771183	0.0179556
Inmt	-0.375994	0.770574	0.00677664
Mir299b	-0.377662	0.769684	0.0476344
Ube2ql1	-0.379134	0.768899	0.0454094
Mir124-2hg	-0.382786	0.766955	0.0287968
Cipc	-0.38511	0.765721	0.037492
Gm10277	-0.387213	0.764605	0.0437641
H2al1j	-0.393058	0.761514	0.0165525
Lama3	-0.398286	0.758759	0.0183248
Adrb1	-0.398289	0.758757	0.0313307
Lysmd1	-0.401071	0.757296	0.0334106
Gli2	-0.403156	0.756202	0.0405565
Dclre1b	-0.40361	0.755964	0.0416186
Sdf2l1	-0.406653	0.754371	0.0170515
Tmem200b	-0.411757	0.751707	0.00806575
Olfr653	-0.412589	0.751274	0.0187477
Tsc22d3	-0.4201	0.747373	0.0142717
D130052B06Rik	-0.424655	0.745017	0.0315271
Raver2	-0.427219	0.743694	0.0400365
Pik3ip1	-0.427913	0.743336	0.0244073
Foxb2	-0.433286	0.740573	0.0146886
Gm19344	-0.434869	0.739761	0.0162004
Pcdhb18	-0.439718	0.737279	0.0122234
Shroom2	-0.440333	0.736964	0.0308091
Gm266	-0.443009	0.735599	0.0354098
Mir326	-0.444676	0.734749	0.0266543
Slc35e4	-0.447283	0.733423	0.0435522
Maob	-0.448802	0.732651	0.0227581
Ppp2r3d	-0.462491	0.725732	0.0380806
Gm19343	-0.462769	0.725592	0.0285609
Tmem50b	-0.463029	0.725461	0.0383256
Taar4	-0.463246	0.725353	0.0479949
Lfng	-0.464115	0.724915	0.0106831
Xpr1	-0.465072	0.724435	0.0377608
Gm7265	-0.465777	0.724081	0.0423275
Ccdc85a	-0.471751	0.721089	0.0482894
Mir540	-0.477582	0.71818	0.00822402
Eps8	-0.478537	0.717705	0.0495559
Chchd10	-0.480682	0.716639	0.0382195
2610005L07Rik	-0.485203	0.714397	0.0128956
Mir1192	-0.488224	0.712902	0.026101
Per2	-0.490389	0.711833	0.0457296
Gm19383	-0.491265	0.711401	0.0225531
Scara3	-0.496455	0.708846	0.0364228
Ranbp3l	-0.500685	0.706771	0.0396725
Usp54	-0.501394	0.706424	0.0146519
Hlf	-0.503788	0.705252	0.0361659
Irak2	-0.511619	0.701435	0.0152893
Epo	-0.525082	0.69492	0.00564012
Mir1932	-0.539283	0.688113	0.0308266
Zhx3	-0.540534	0.687516	0.0022386
Mir669h	-0.542712	0.686479	0.0365256
Pdgfc	-0.543269	0.686214	0.00277863
Extl3	-0.546038	0.684899	0.0131959
Hist2h2be	-0.559366	0.6786	0.0419562
Mgll	-0.56672	0.67515	0.0232035
Pou3f4	-0.568216	0.67445	0.00566008
Lyrm4	-0.569227	0.673978	0.0298913
Hacd3	-0.583924	0.667147	0.0136095
1700029I15Rik	-0.584619	0.666826	0.0120263
Elovl5	-0.586965	0.665742	0.0476977
Hdac8	-0.600749	0.659412	0.0448758
Gcnt4	-0.620996	0.650222	0.0138717
Eci2	-0.622334	0.649619	0.0293606
Mapk4	-0.63208	0.645246	0.0386644
Prr5	-0.634822	0.64402	0.0419946
Trp53inp1	-0.666547	0.630013	0.0078623
Lhx2	-0.680871	0.623789	0.00631178
Mxd4	-0.683882	0.622488	0.00585427
Ciart	-0.685122	0.621953	0.00302863
Kbtbd11	-0.691701	0.619124	0.0278157
Net1	-0.708232	0.61207	0.034776
Rpe65	-0.730336	0.602763	0.0312896
Fjx1	-0.737113	0.599939	0.0344871
Tmem47	-0.742954	0.597515	0.0475926
Garem1	-0.750618	0.594349	0.00728061
5930403L14Rik	-0.756367	0.591985	0.0482381
Mir6391	-0.772125	0.585554	0.0290283
Fam163a	-0.806683	0.571695	0.0212263
Sult1a1	-0.822423	0.565491	0.0129175
Ddah1	-0.831283	0.562029	0.00218021
Tmc7	-0.864124	0.54938	0.00422588
Apoe	-0.877917	0.544152	0.0325043
Mir6541	-0.900357	0.535754	0.0095137
Sesn1	-0.916525	0.529784	0.00131325
Gatsl3	-0.956084	0.515454	0.0126875
Mt3	-0.995168	0.501677	0.0458642
Kcnk1	-1.00371	0.498717	0.0439658
Nkain4	-1.00768	0.497347	0.0457799
Baalc	-1.09967	0.466624	0.0472407
Tril	-1.1059	0.464613	0.0284938
Kcnn2	-1.1826	0.440557	0.0100227
Enho	-1.19415	0.437045	0.0492783
Thrsp	-1.19661	0.436299	0.0373265
Clu	-1.20947	0.432426	0.0457493
Fzd4	-1.22425	0.428021	0.0263911
Cldn10	-1.2594	0.417718	0.0223343
Gm10115	-1.30209	0.405537	0.0499133
Slc7a11	-1.30736	0.40406	0.0492076
Zbtb16	-1.30961	0.40343	0.0102603
Ldhb	-1.33724	0.395777	0.0298225
Paqr8	-1.38149	0.383822	0.0490978
Rfx4	-1.38624	0.38256	0.044173
Dio2	-1.41498	0.375014	0.0403
Ttyh1	-1.45671	0.364323	0.04946
Chst1	-1.48134	0.358156	0.0416078
Ppargc1a	-1.52991	0.3463	0.0391585
Fabp7	-1.56481	0.338023	0.0317891
Gpc5	-1.57647	0.335301	0.042396
Cxcl14	-1.70117	0.307536	0.0488971
Scrg1	-1.71587	0.304419	0.0397139
Htra1	-1.8009	0.286996	0.0328507
Lcat	-1.86761	0.274027	0.0403777
Nat8f5	-1.89825	0.268269	0.0325447
Gpr37l1	-1.90527	0.266967	0.027177
Pla2g7	-1.96448	0.256231	0.0398416
Fam107a	-2.08982	0.234909	0.00752085
Ptprz1	-2.17255	0.221818	0.0479648
Aldoc	-2.2008	0.217517	0.048383
Slc4a4	-2.21687	0.215107	0.0432905
Gpm6a	-2.28274	0.205507	0.0245756
Slc1a3	-2.3471	0.196541	0.0450445
Luzp2	-2.34751	0.196485	0.0332421
Plpp3	-2.41373	0.18767	0.0415812
Slc39a12	-2.74998	0.148653	0.0298456
Slc1a2	-2.80279	0.14331	0.0456914
Ndrg2	-2.8185	0.141758	0.0484226
Tspan7	-3.01497	0.12371	0.0260969
