# Supplementary material for: Non-productive angiogenesis disassembles Aß plaque-associated blood vessels
Source: Nat Commun. 2021 May 25;12:3098. doi: 10.1038/s41467-021-23337-z (PMC8149638; doi:10.1038/s41467-021-23337-z)
Supplement: Supplementary file 6 — Supplementary Data 3 [file 41467_2021_23337_MOESM6_ESM.xlsx]

## Sheet: App-Psen1 vs WT EC
Gene sets enriched in App-Psen1/+ versus wild-type brain endothelial cells from 18-month-old mice
Name	Size	ES	NES	NOM p-val	FDR q-val	FWER p-val	Rank at max	Leading edge
Dll4/+_UP	40	0.69	2.22	0	0	0	5400	tags=68%, list=22%, signal=86%
GO_POSITIVE_REGULATION_OF_CD4_POSITIVE_ALPHA_BETA_T_CELL_ACTIVATION	25	0.66	1.96	0	0.046	0.187	1882	tags=44%, list=8%, signal=48%
GO_CELLULAR_EXTRAVASATION	23	0.68	1.95	0	0.039	0.21	7157	tags=87%, list=29%, signal=122%
GO_REGULATION_OF_GRANULOCYTE_CHEMOTAXIS	34	0.62	1.95	0	0.033	0.22	1712	tags=32%, list=7%, signal=35%
GO_ESTABLISHMENT_OF_PROTEIN_LOCALIZATION_TO_ENDOPLASMIC_RETICULUM	63	0.55	1.93	0	0.038	0.29	5919	tags=51%, list=24%, signal=67%
GO_MYELOID_DENDRITIC_CELL_ACTIVATION	22	0.7	1.93	0	0.033	0.291	4472	tags=59%, list=18%, signal=72%
GO_REGULATION_OF_CD4_POSITIVE_ALPHA_BETA_T_CELL_ACTIVATION	32	0.63	1.93	0	0.03	0.301	1882	tags=38%, list=8%, signal=41%
GO_REGULATION_OF_NEUTROPHIL_CHEMOTAXIS	23	0.67	1.91	0	0.037	0.38	1712	tags=35%, list=7%, signal=37%
GO_POSITIVE_REGULATION_OF_CYTOKINE_BIOSYNTHETIC_PROCESS	57	0.54	1.89	0	0.043	0.466	7377	tags=60%, list=30%, signal=85%
GO_NUCLEAR_TRANSCRIBED_MRNA_CATABOLIC_PROCESS_NONSENSE_MEDIATED_DECAY	78	0.51	1.86	0	0.057	0.616	6495	tags=46%, list=26%, signal=62%
GO_POSITIVE_REGULATION_OF_NEUTROPHIL_MIGRATION	24	0.65	1.86	0.003	0.057	0.646	1712	tags=33%, list=7%, signal=36%
GO_REGULATION_OF_T_HELPER_CELL_DIFFERENTIATION	23	0.64	1.86	0.002	0.053	0.651	1882	tags=35%, list=8%, signal=38%
GO_GRANULOCYTE_MIGRATION	59	0.52	1.85	0	0.056	0.693	6000	tags=54%, list=24%, signal=71%
GO_REGULATION_OF_INTERLEUKIN_2_PRODUCTION	42	0.56	1.84	0	0.062	0.752	2958	tags=31%, list=12%, signal=35%
GO_LEUKOCYTE_CELL_CELL_ADHESION	226	0.43	1.84	0	0.058	0.754	6000	tags=42%, list=24%, signal=54%
Gene Set Enrichment Analysis using the “Biological Process” category including the "Dll4 heterozygous versus WT retina" (Dll4/+_Up) as an additional gene set.
