# Supplementary material for: Non-productive angiogenesis disassembles Aß plaque-associated blood vessels
Source: Nat Commun. 2021 May 25;12:3098. doi: 10.1038/s41467-021-23337-z (PMC8149638; doi:10.1038/s41467-021-23337-z)
Supplement: Supplementary file 18 — Source Data [file 41467_2021_23337_MOESM18_ESM.xlsx]

## Sheet: Source Data
Fig. 1e
Mice	#GFAP+/VEGFA+	#IBA1+/VEGFA+
1	1.6	0.2
2	1.2	0.2
3	2.4	0.2
4	1.4	0
5	1.6	0
Fig. 1g
Mice	Cell density
WT1	25.9476
WT2	33.7318
WT3	57.0846
WT4	51.8951
APP1D	55.1242
APP2D	23.3316
APP3D	81.5319
APP4D	38.9233
APP5D	42.9475
APP1P	491.378
APP2P	443.592
APP3P	782.17
APP4P	329.008
APP5P	339.51
Fig. 2c & S1C
Human Sample	#Iavß3+ cells	#Aß plaques	Density P-TAU+ signal
Control1	8	0	na
Control2	9	0	na
Control3	3	0	na
Control4	10	0	na
Control5	14	0	na
AD1	2132	356	0
AD2	825	178	0.1
AD3	10	23	0.56
AD4	28	16	29.58
AD5	214	82	na
Fig. 2d, e & S1d
Minimal distances from Iavß3 cells to Aß plaques						Minimal distances from Iavß3 random distributed cells to Aß plaques
AD1	AD2	AD3	AD4	AD5		AD1
55.7661	436.287	738.08	511.736	759			rand1	rand2	rand3	rand4	rand5	rand6	rand7	rand8	rand9	rand10	rand11	rand12	rand13	rand14	rand15	rand16	rand17	rand18	rand19	rand20	rand21	rand22	rand23	rand24	rand25	rand26	rand27	rand28	rand29	rand30	rand31	rand32	rand33	rand34	rand35	rand36	rand37	rand38	rand39	rand40	rand41	rand42	rand43
39.3643	321.475	656.071	698.716	1111		cellID1	49.2053	213.223	606.866	134.495	439.568	318.195	636.389	816.809	91.85	193.541	127.934	334.596	1600.81	82.0089	357.559	364.12	967.705	600.305	767.603	613.427	328.036	990.668	13.1214	252.587	1220.29	301.793	672.473	285.391	127.934	1069.4	639.67	223.064	518.296	564.221	239.466	98.4107	711.837	774.164	806.968	262.429	1299.02	295.232	72.1678
177.139	311.634	19.6821	806.968	492		cellID2	39.3643	82.0089	665.912	364.12	75.4482	82.0089	698.716	288.671	6.56071	141.055	462.53	383.802	180.42	223.064	488.773	91.85	908.659	311.634	137.775	354.279	387.082	1118.6	131.214	770.884	370.68	1292.46	1508.96	387.082	311.634	364.12	118.093	288.671	1594.25	144.336	101.691	85.2893	377.241	170.579	665.912	268.989	515.016	65.6071	206.662
426.446	301.793	95.1303	209.943	595		cellID3	308.354	288.671	1328.54	55.7661	91.85	190.261	104.971	98.4107	229.625	485.493	498.614	301.793	390.362	1256.38	167.298	288.671	65.6071	209.943	167.298	1351.51	918.5	147.616	216.504	206.662	757.762	209.943	675.753	564.221	485.493	606.866	127.934	997.228	183.7	1138.28	160.737	134.495	492.053	350.998	200.102	360.839	895.537	246.027	226.345
190.261	301.793	68.8875	652.791	508		cellID4	305.073	921.78	679.034	229.625	291.952	1138.28	291.952	1112.04	259.148	1177.65	101.691	311.634	1436.8	1299.02	193.541	669.193	541.259	403.484	708.557	318.195	246.027	1230.13	101.691	816.809	157.457	118.093	144.336	249.307	262.429	367.4	1718.91	911.939	1187.49	252.587	134.495	82.0089	95.1303	78.7286	554.38	278.83	131.214	475.652	282.111
68.8875	455.97	68.8875	223.064	411		cellID5	144.336	265.709	200.102	1590.97	964.425	331.316	396.923	141.055	91.85	1482.72	213.223	190.261	852.893	209.943	190.261	337.877	127.934	285.391	360.839	95.1303	275.55	685.595	1630.34	337.877	209.943	209.943	193.541	390.362	633.109	183.7	446.129	452.689	531.418	606.866	925.061	813.528	216.504	295.232	173.859	137.775	298.512	993.948	636.389
685.595	32.8036	13.1214	262.429	361		cellID6	820.089	790.566	246.027	856.173	118.093	980.827	229.625	91.85	124.654	223.064	744.641	957.864	357.559	961.144	1007.07	524.857	275.55	101.691	436.287	239.466	282.111	134.495	36.0839	413.325	288.671	82.0089	154.177	1098.92	341.157	82.0089	167.298	603.586	1400.71	1358.07	177.139	144.336	367.4	410.045	613.427	492.053	570.782	347.718	108.252
285.391	282.111	475.652	137.775	716		cellID7	160.737	806.968	344.437	39.3643	1328.54	393.643	147.616	488.773	665.912	157.457	95.1303	259.148	977.546	685.595	488.773	193.541	324.755	305.073	101.691	672.473	380.521	200.102	226.345	246.027	560.941	2178.16	311.634	2076.47	744.641	193.541	213.223	259.148	1069.4	223.064	216.504	574.062	521.577	262.429	839.771	1187.49	246.027	738.08	308.354
124.654	98.4107	203.382	9.84107	820		cellID8	1312.14	108.252	72.1678	226.345	137.775	252.587	875.855	144.336	400.204	298.512	45.925	623.268	82.0089	633.109	255.868	203.382	26.2429	1358.07	1502.4	255.868	65.6071	144.336	1049.71	127.934	1262.94	121.373	32.8036	761.043	603.586	177.139	164.018	869.295	357.559	104.971	295.232	167.298	360.839	1217.01	121.373	285.391	203.382	183.7	334.596
160.737	226.345	16.4018	144.336	684		cellID9	564.221	350.998	656.071	364.12	16.4018	52.4857	1161.25	239.466	104.971	816.809	1108.76	91.85	209.943	715.118	619.987	567.502	688.875	104.971	223.064	141.055	797.127	213.223	597.025	1636.9	403.484	508.455	1177.65	223.064	574.062	150.896	206.662	777.445	147.616	288.671	334.596	65.6071	318.195	180.42	108.252	324.755	1561.45	1692.66	1039.87
111.532	275.55		341.157	632		cellID10	160.737	508.455	124.654	495.334	344.437	259.148	164.018	498.614	1285.9	331.316	439.568	268.989	1056.27	1187.49	1249.82	259.148	157.457	400.204	144.336	183.7	813.528	259.148	298.512	528.137	36.0839	160.737	741.361	469.091	59.0464	433.007	613.427	692.155	478.932	114.812	216.504	157.457	170.579	921.78	229.625	367.4	68.8875	177.139	1007.07
16.4018	52.4857		344.437	803		cellID11	708.557	291.952	301.793	1295.74	314.914	141.055	95.1303	124.654	1794.36	164.018	311.634	206.662	154.177	679.034	600.305	104.971	324.755	383.802	249.307	121.373	144.336	200.102	265.709	1282.62	387.082	1344.95	262.429	341.157	475.652	1518.81	872.575	311.634	275.55	688.875	242.746	465.811	948.023	26.2429	85.2893	249.307	275.55	1390.87	200.102
154.177	196.821		78.7286	231		cellID12	646.23	177.139	597.025	1217.01	2089.59	255.868	324.755	1043.15	223.064	295.232	216.504	137.775	167.298	141.055	55.7661	334.596	275.55	462.53	318.195	101.691	524.857	485.493	127.934	843.052	124.654	823.37	387.082	196.821	1010.35	118.093	249.307	1315.42	141.055	301.793	452.689	239.466	124.654	72.1678	1085.8	272.27	377.241	616.707	301.793
147.616	19.6821		206.662	791		cellID13	915.219	200.102	229.625	180.42	350.998	856.173	600.305	154.177	475.652	157.457	469.091	55.7661	239.466	88.5696	390.362	170.579	341.157	311.634	482.212	649.511	131.214	1030.03	268.989	282.111	177.139	65.6071	347.718	518.296	108.252	311.634	85.2893	141.055	147.616	164.018	380.521	997.228	131.214	78.7286	239.466	193.541	131.214	652.791	400.204
45.925	203.382		291.952	791		cellID14	68.8875	1223.57	275.55	373.961	357.559	360.839	564.221	564.221	111.532	101.691	236.186	413.325	347.718	52.4857	1266.22	232.905	98.4107	505.175	167.298	259.148	45.925	141.055	68.8875	295.232	498.614	98.4107	282.111	246.027	954.584	216.504	291.952	439.568	344.437	1105.48	183.7	226.345	413.325	291.952	784.005	1089.08	164.018	249.307	1633.62
537.979	75.4482		311.634	219		cellID15	223.064	141.055	534.698	180.42	393.643	1026.75	167.298	124.654	206.662	347.718	141.055	314.914	1039.87	1220.29	88.5696	393.643	196.821	183.7	108.252	597.025	606.866	65.6071	695.436	429.727	98.4107	951.303	88.5696	692.155	282.111	167.298	350.998	278.83	849.612	475.652	501.895	239.466	423.166	242.746	216.504	416.605	442.848	823.37	134.495
193.541	91.85		262.429	756		cellID16	898.818	347.718	278.83	1069.4	226.345	91.85	541.259	203.382	144.336	131.214	426.446	344.437	1230.13	209.943	1095.64	75.4482	291.952	144.336	193.541	150.896	442.848	98.4107	1430.24	216.504	124.654	111.532	275.55	236.186	380.521	16.4018	944.743	262.429	131.214	167.298	321.475	390.362	724.959	564.221	167.298	104.971	180.42	574.062	531.418
206.662	268.989		331.316	621		cellID17	1003.79	1207.17	642.95	577.343	134.495	91.85	925.061	1036.59	88.5696	1784.51	49.2053	433.007	314.914	590.464	305.073	282.111	239.466	324.755	1115.32	88.5696	183.7	209.943	872.575	364.12	967.705	203.382	360.839	534.698	141.055	642.95	262.429	226.345	236.186	305.073	183.7	39.3643	118.093	232.905	134.495	498.614	167.298	905.378	59.0464
186.98	186.98		341.157	37		cellID18	977.546	91.85	229.625	160.737	623.268	186.98	587.184	164.018	321.475	757.762	534.698	36.0839	1108.76	1023.47	567.502	721.678	246.027	610.146	1171.09	462.53	410.045	164.018	157.457	157.457	262.429	252.587	272.27	275.55	488.773	711.837	1013.63	72.1678	646.23	806.968	45.925	111.532	206.662	331.316	331.316	190.261	701.996	262.429	675.753
154.177	154.177		170.579	693		cellID19	396.923	485.493	62.3268	564.221	150.896	157.457	442.848	246.027	78.7286	698.716	642.95	72.1678	223.064	636.389	534.698	246.027	393.643	478.932	544.539	157.457	239.466	190.261	268.989	141.055	626.548	1095.64	442.848	600.305	131.214	173.859	337.877	186.98	1256.38	265.709	32.8036	85.2893	439.568	36.0839	98.4107	406.764	636.389	72.1678	639.67
462.53	167.298		78.7286	33		cellID20	439.568	85.2893	108.252	328.036	915.219	806.968	164.018	32.8036	173.859	252.587	177.139	1085.8	26.2429	298.512	675.753	498.614	551.1	787.286	836.491	337.877	104.971	298.512	682.314	121.373	373.961	101.691	724.959	898.818	36.0839	1285.9	852.893	88.5696	272.27	560.941	701.996	380.521	154.177	416.605	1203.89	301.793	334.596	127.934	213.223
193.541	124.654		291.952	659		cellID21	242.746	390.362	170.579	91.85	68.8875	403.484	255.868	554.38	866.014	774.164	360.839	567.502	455.97	331.316	698.716	685.595	406.764	101.691	39.3643	357.559	305.073	114.812	206.662	249.307	659.352	144.336	108.252	68.8875	416.605	551.1	124.654	180.42	1318.7	209.943	170.579	282.111	232.905	186.98	761.043	295.232	85.2893	701.996	226.345
377.241	42.6446		42.6446	183		cellID22	268.989	278.83	642.95	1656.58	459.25	577.343	587.184	613.427	111.532	554.38	183.7	675.753	249.307	223.064	452.689	209.943	492.053	1207.17	278.83	774.164	141.055	354.279	344.437	203.382	590.464	406.764	347.718	574.062	127.934	91.85	410.045	915.219	465.811	52.4857	88.5696	1171.09	167.298	833.211	249.307	488.773	944.743	65.6071	475.652
367.4	131.214		1315.42	69		cellID23	324.755	160.737	1407.27	298.512	295.232	495.334	272.27	127.934	29.5232	367.4	134.495	127.934	206.662	360.839	380.521	577.343	150.896	941.462	308.354	131.214	410.045	626.548	341.157	341.157	816.809	465.811	1443.36	400.204	167.298	324.755	137.775	551.1	1361.35	180.42	1236.69	141.055	295.232	275.55	1075.96	65.6071	488.773	101.691	147.616
13.1214	114.812		416.605	44		cellID24	16.4018	757.762	990.668	1279.34	193.541	59.0464	1420.39	606.866	396.923	866.014	88.5696	101.691	285.391	951.303	751.202	1669.7	154.177	455.97	246.027	426.446	68.8875	75.4482	331.316	741.361	318.195	770.884	337.877	170.579	203.382	344.437	820.089	141.055	127.934	49.2053	144.336	370.68	144.336	26.2429	104.971	334.596	318.195	242.746	157.457
134.495	144.336		55.7661	46		cellID25	606.866	1820.6	101.691	790.566	462.53	206.662	462.53	314.914	75.4482	49.2053	160.737	134.495	419.886	472.371	731.52	475.652	239.466	262.429	124.654	377.241	144.336	108.252	1003.79	613.427	111.532	98.4107	616.707	866.014	144.336	190.261	150.896	905.378	1026.75	508.455	396.923	144.336	252.587	223.064	442.848	95.1303	167.298	1092.36	1492.56
65.6071	455.97		39.3643	162		cellID26	114.812	216.504	524.857	209.943	55.7661	75.4482	118.093	124.654	170.579	623.268	1020.19	301.793	124.654	426.446	59.0464	16.4018	91.85	85.2893	485.493	442.848	462.53	173.859	22.9625	931.621	380.521	65.6071	1321.98	193.541	793.846	173.859	938.182	285.391	488.773	334.596	229.625	1115.32	498.614	98.4107	380.521	964.425	344.437	1108.76	216.504
29.5232	55.7661		68.8875	544		cellID27	131.214	866.014	232.905	232.905	173.859	862.734	196.821	95.1303	1052.99	186.98	101.691	298.512	787.286	141.055	114.812	475.652	236.186	223.064	75.4482	219.784	331.316	1030.03	1597.53	82.0089	259.148	252.587	393.643	406.764	223.064	1374.47	265.709	1397.43	1443.36	406.764	170.579	557.661	131.214	252.587	78.7286	360.839	82.0089	1105.48	1210.45
216.504	59.0464			519		cellID28	268.989	1020.19	413.325	436.287	380.521	895.537	843.052	200.102	164.018	226.345	1190.77	190.261	541.259	111.532	219.784	331.316	288.671	118.093	150.896	91.85	521.577	59.0464	515.016	583.903	619.987	1699.22	62.3268	101.691	150.896	449.409	1000.51	16.4018	1062.84	1262.94	455.97	190.261	236.186	72.1678	1079.24	275.55	688.875	1217.01	872.575
426.446	137.775			513		cellID29	236.186	259.148	649.511	170.579	45.925	515.016	551.1	311.634	1108.76	347.718	223.064	82.0089	95.1303	226.345	1282.62	367.4	1253.1	747.921	229.625	537.978	32.8036	675.753	32.8036	478.932	160.737	295.232	731.52	662.632	1085.8	816.809	127.934	190.261	521.577	262.429	551.1	360.839	557.661	334.596	492.053	121.373	511.736	331.316	203.382
229.625	141.055			498		cellID30	114.812	154.177	977.546	75.4482	597.025	347.718	52.4857	1082.52	508.455	180.42	141.055	154.177	121.373	682.314	75.4482	124.654	429.727	183.7	98.4107	232.905	209.943	370.68	282.111	498.614	829.93	252.587	921.78	246.027	357.559	426.446	164.018	131.214	495.334	1135	619.987	406.764	492.053	62.3268	367.4	242.746	429.727	62.3268	344.437
88.5696	134.495			482		cellID31	196.821	52.4857	111.532	452.689	255.868	62.3268	268.989	91.85	475.652	285.391	45.925	6.56071	91.85	1079.24	206.662	295.232	305.073	124.654	295.232	157.457	915.219	111.532	88.5696	1210.45	521.577	1321.98	396.923	160.737	65.6071	82.0089	898.818	1246.54	236.186	131.214	934.902	134.495	160.737	511.736	229.625	206.662	59.0464	177.139	186.98
141.055	13.1214			466		cellID32	810.248	164.018	495.334	144.336	938.182	416.605	741.361	403.484	324.755	200.102	246.027	131.214	1036.59	393.643	1095.64	68.8875	305.073	242.746	554.38	1571.29	229.625	45.925	1282.62	242.746	455.97	524.857	331.316	72.1678	413.325	124.654	164.018	544.539	232.905	131.214	216.504	285.391	833.211	347.718	1426.96	675.753	141.055	98.4107	78.7286
98.4107	455.97			443		cellID33	1285.9	987.387	603.586	180.42	419.886	498.614	337.877	144.336	144.336	1512.24	170.579	1108.76	318.195	492.053	1095.64	498.614	104.971	396.923	350.998	728.239	380.521	226.345	52.4857	200.102	665.912	672.473	255.868	803.687	331.316	49.2053	190.261	1951.81	226.345	980.827	341.157	127.934	150.896	203.382	275.55	701.996	724.959	141.055	521.577
124.654	22.9625			310		cellID34	200.102	104.971	186.98	1486	298.512	157.457	134.495	239.466	229.625	554.38	905.378	1226.85	131.214	344.437	101.691	154.177	761.043	305.073	2076.47	436.287	13.1214	154.177	665.912	452.689	1758.27	390.362	278.83	810.248	705.277	200.102	180.42	321.475	583.903	183.7	78.7286	203.382	472.371	200.102	95.1303	574.062	344.437	177.139	91.85
75.4482	13.1214			305		cellID35	88.5696	1253.1	1361.35	367.4	557.661	219.784	52.4857	426.446	65.6071	42.6446	387.082	275.55	108.252	72.1678	357.559	360.839	1171.09	32.8036	236.186	1443.36	147.616	754.482	78.7286	347.718	308.354	285.391	482.212	278.83	501.895	370.68	275.55	262.429	337.877	164.018	305.073	236.186	118.093	127.934	347.718	291.952	469.091	1151.41	875.855
196.821	508.455			293		cellID36	259.148	213.223	9.84107	206.662	32.8036	55.7661	328.036	268.989	170.579	410.045	101.691	1066.12	101.691	108.252	209.943	180.42	111.532	26.2429	866.014	321.475	173.859	656.071	557.661	268.989	531.418	383.802	127.934	426.446	619.987	337.877	1476.16	528.137	373.961	606.866	249.307	114.812	298.512	180.42	580.623	134.495	160.737	1371.19	272.27
186.98	232.905			48		cellID37	373.961	449.409	173.859	993.948	423.166	866.014	59.0464	278.83	692.155	934.902	301.793	334.596	164.018	1344.95	180.42	1105.48	587.184	869.295	219.784	193.541	446.129	203.382	357.559	206.662	121.373	1446.64	567.502	521.577	19.6821	993.948	387.082	186.98	508.455	1374.47	262.429	344.437	761.043	521.577	108.252	242.746	173.859	410.045	436.287
29.5232	249.307			77		cellID38	1171.09	715.118	534.698	183.7	246.027	154.177	429.727	337.877	226.345	134.495	708.557	587.184	406.764	118.093	223.064	583.903	62.3268	429.727	380.521	636.389	85.2893	888.977	183.7	1709.07	206.662	82.0089	246.027	380.521	600.305	373.961	49.2053	203.382	265.709	301.793	406.764	350.998	203.382	515.016	711.837	413.325	137.775	357.559	114.812
416.605	446.129			50		cellID39	337.877	26.2429	272.27	439.568	744.641	226.345	606.866	1115.32	236.186	934.902	495.334	249.307	229.625	410.045	147.616	849.612	180.42	209.943	692.155	193.541	29.5232	209.943	813.528	75.4482	698.716	111.532	810.248	137.775	544.539	1374.47	203.382	186.98	19.6821	288.671	62.3268	39.3643	826.65	623.268	42.6446	715.118	157.457	1112.04	118.093
203.382	186.98			48		cellID40	190.261	209.943	265.709	301.793	1052.99	219.784	383.802	308.354	209.943	495.334	114.812	777.445	298.512	209.943	452.689	29.5232	118.093	528.137	413.325	314.914	88.5696	223.064	311.634	1325.26	485.493	537.978	95.1303	127.934	695.436	478.932	961.144	587.184	498.614	685.595	1184.21	534.698	1010.35	498.614	232.905	88.5696	42.6446	259.148	144.336
95.1303	22.9625			124		cellID41	505.175	1161.25	541.259	616.707	380.521	423.166	252.587	626.548	36.0839	246.027	147.616	295.232	101.691	1049.71	813.528	124.654	1059.56	426.446	603.586	42.6446	498.614	203.382	780.725	295.232	354.279	462.53	131.214	393.643	442.848	213.223	1397.43	642.95	141.055	242.746	1023.47	239.466	692.155	108.252	186.98	226.345	646.23	761.043	291.952
141.055	16.4018			57		cellID42	587.184	869.295	78.7286	321.475	505.175	203.382	118.093	154.177	121.373	357.559	75.4482	1056.27	518.296	127.934	324.755	449.409	183.7	154.177	170.579	406.764	1049.71	492.053	108.252	232.905	62.3268	715.118	239.466	390.362	518.296	206.662	570.782	390.362	213.223	350.998	173.859	957.864	800.407	301.793	347.718	400.204	173.859	164.018	1066.12
88.5696	357.559			146		cellID43	160.737	147.616	232.905	547.82	656.071	295.232	236.186	1161.25	68.8875	137.775	321.475	252.587	587.184	141.055	334.596	633.109	990.668	875.855	242.746	104.971	98.4107	177.139	278.83	334.596	186.98	629.828	236.186	793.846	636.389	439.568	118.093	465.811	1259.66	564.221	1072.68	354.279	544.539	154.177	295.232	232.905	426.446	65.6071	862.734
190.261	49.2053			92		cellID44	298.512	282.111	675.753	331.316	219.784	209.943	1010.35	534.698	298.512	554.38	124.654	406.764	531.418	1141.56	131.214	236.186	331.316	95.1303	170.579	262.429	278.83	101.691	390.362	88.5696	59.0464	377.241	583.903	13.1214	95.1303	275.55	88.5696	236.186	856.173	954.584	1105.48	767.603	652.791	938.182	672.473	98.4107	442.848	820.089	213.223
111.532	177.139			182		cellID45	1384.31	52.4857	1449.92	846.332	255.868	1079.24	928.341	1213.73	177.139	360.839	1039.87	429.727	1302.3	183.7	104.971	268.989	429.727	196.821	455.97	193.541	1676.26	268.989	370.68	173.859	59.0464	219.784	475.652	104.971	314.914	82.0089	301.793	347.718	823.37	1377.75	383.802	557.661	314.914	131.214	150.896	328.036	127.934	193.541	806.968
111.532	26.2429			148		cellID46	282.111	337.877	387.082	177.139	226.345	209.943	747.921	324.755	265.709	1013.63	134.495	232.905	324.755	600.305	823.37	944.743	95.1303	1046.43	672.473	406.764	249.307	282.111	147.616	114.812	209.943	134.495	688.875	114.812	350.998	751.202	554.38	1256.38	498.614	387.082	698.716	685.595	993.948	321.475	229.625	852.893	1164.53	39.3643	472.371
288.671	268.989			103		cellID47	124.654	52.4857	249.307	1046.43	377.241	154.177	173.859	49.2053	157.457	127.934	213.223	154.177	636.389	98.4107	223.064	718.398	203.382	344.437	98.4107	180.42	344.437	242.746	242.746	452.689	65.6071	278.83	223.064	1151.41	98.4107	282.111	104.971	1381.03	278.83	236.186	62.3268	134.495	59.0464	42.6446	695.436	505.175	190.261	570.782	301.793
334.596	190.261			75		cellID48	590.464	488.773	183.7	104.971	537.978	180.42	223.064	511.736	160.737	147.616	295.232	173.859	262.429	544.539	669.193	265.709	610.146	288.671	337.877	606.866	423.166	85.2893	114.812	328.036	337.877	55.7661	1433.52	938.182	675.753	85.2893	127.934	321.475	603.586	803.687	642.95	364.12	892.257	508.455	288.671	583.903	141.055	938.182	68.8875
164.018	68.8875			156		cellID49	337.877	49.2053	888.977	387.082	262.429	314.914	465.811	121.373	462.53	111.532	334.596	114.812	65.6071	268.989	206.662	68.8875	934.902	685.595	1115.32	360.839	580.623	223.064	19.6821	180.42	111.532	291.952	26.2429	190.261	75.4482	419.886	429.727	1033.31	68.8875	252.587	492.053	160.737	544.539	278.83	193.541	150.896	295.232	1505.68	938.182
173.859	6.56071			100		cellID50	150.896	252.587	183.7	360.839	141.055	495.334	560.941	495.334	367.4	370.68	252.587	65.6071	1010.35	669.193	147.616	108.252	160.737	964.425	114.812	652.791	433.007	1348.23	124.654	600.305	137.775	1151.41	255.868	144.336	154.177	895.537	347.718	108.252	669.193	1499.12	131.214	567.502	65.6071	1568.01	1315.42	400.204	232.905	88.5696	439.568
170.579	216.504			93		cellID51	383.802	1092.36	282.111	1010.35	318.195	101.691	577.343	180.42	383.802	190.261	282.111	869.295	482.212	587.184	547.82	206.662	659.352	393.643	370.68	541.259	249.307	157.457	449.409	551.1	377.241	793.846	872.575	55.7661	423.166	977.546	154.177	65.6071	118.093	770.884	528.137	590.464	55.7661	200.102	75.4482	455.97	1203.89	331.316	1121.88
216.504	173.859			114		cellID52	111.532	423.166	1371.19	255.868	334.596	334.596	816.809	26.2429	209.943	16.4018	1095.64	193.541	173.859	183.7	32.8036	150.896	610.146	170.579	948.023	964.425	393.643	436.287	150.896	1161.25	226.345	305.073	91.85	144.336	1190.77	180.42	65.6071	272.27	252.587	127.934	383.802	288.671	433.007	236.186	633.109	534.698	137.775	252.587	101.691
272.27	314.914			129		cellID53	98.4107	3.28036	114.812	150.896	410.045	593.745	455.97	305.073	1276.06	209.943	1066.12	741.361	446.129	285.391	39.3643	85.2893	22.9625	127.934	970.986	380.521	45.925	387.082	252.587	1522.09	606.866	209.943	511.736	219.784	1141.56	718.398	114.812	137.775	213.223	59.0464	291.952	268.989	866.014	1318.7	328.036	350.998	1131.72	213.223	321.475
223.064	603.586			73		cellID54	68.8875	308.354	1374.47	547.82	259.148	1371.19	114.812	560.941	1026.75	433.007	98.4107	1328.54	242.746	423.166	282.111	114.812	282.111	403.484	1207.17	164.018	613.427	114.812	193.541	403.484	600.305	160.737	396.923	246.027	282.111	810.248	127.934	144.336	515.016	59.0464	154.177	370.68	200.102	446.129	390.362	744.641	91.85	380.521	239.466
124.654	147.616			37		cellID55	452.689	282.111	1082.52	190.261	288.671	524.857	229.625	150.896	446.129	564.221	426.446	26.2429	45.925	469.091	741.361	177.139	52.4857	829.93	603.586	1866.52	1121.88	111.532	259.148	239.466	669.193	695.436	357.559	193.541	373.961	1233.41	1135	301.793	695.436	68.8875	22.9625	223.064	521.577	265.709	318.195	731.52	236.186	82.0089	501.895
157.457	104.971			36		cellID56	200.102	137.775	774.164	396.923	55.7661	180.42	433.007	85.2893	360.839	134.495	52.4857	111.532	419.886	127.934	593.745	452.689	249.307	180.42	170.579	636.389	866.014	141.055	318.195	206.662	203.382	587.184	465.811	239.466	278.83	380.521	521.577	177.139	364.12	144.336	629.828	275.55	508.455	833.211	236.186	908.659	252.587	1135	78.7286
150.896	111.532			25		cellID57	383.802	328.036	741.361	544.539	724.959	285.391	36.0839	164.018	574.062	334.596	377.241	646.23	328.036	226.345	308.354	252.587	291.952	121.373	1016.91	62.3268	619.987	905.378	1712.35	170.579	383.802	206.662	639.67	59.0464	557.661	1272.78	147.616	1043.15	239.466	186.98	141.055	196.821	114.812	186.98	1066.12	747.921	511.736	856.173	472.371
173.859	124.654			53		cellID58	242.746	118.093	88.5696	206.662	416.605	747.921	154.177	147.616	360.839	170.579	403.484	1853.4	288.671	229.625	229.625	91.85	341.157	131.214	888.977	62.3268	488.773	177.139	242.746	738.08	262.429	957.864	1338.39	68.8875	1325.26	272.27	603.586	232.905	173.859	305.073	98.4107	498.614	426.446	439.568	196.821	360.839	1007.07	29.5232	334.596
88.5696	134.495			98		cellID59	226.345	278.83	255.868	118.093	200.102	324.755	879.136	91.85	980.827	488.773	252.587	229.625	164.018	944.743	32.8036	354.279	226.345	547.82	1043.15	72.1678	1548.33	328.036	118.093	705.277	1167.81	111.532	741.361	190.261	593.745	226.345	167.298	88.5696	144.336	223.064	108.252	118.093	160.737	419.886	62.3268	42.6446	216.504	173.859	239.466
114.812	223.064			83		cellID60	259.148	85.2893	249.307	104.971	36.0839	16.4018	472.371	564.221	88.5696	528.137	370.68	232.905	734.8	738.08	888.977	1505.68	229.625	249.307	209.943	836.491	180.42	682.314	193.541	104.971	147.616	475.652	616.707	780.725	141.055	551.1	636.389	170.579	216.504	272.27	344.437	892.257	482.212	49.2053	265.709	22.9625	291.952	731.52	403.484
183.7	255.868			15		cellID61	1446.64	137.775	170.579	1148.12	154.177	806.968	186.98	600.305	173.859	521.577	177.139	328.036	852.893	823.37	52.4857	498.614	606.866	829.93	869.295	843.052	186.98	42.6446	560.941	219.784	452.689	42.6446	311.634	213.223	452.689	524.857	9.84107	268.989	515.016	275.55	114.812	236.186	114.812	114.812	255.868	1243.26	1469.6	547.82	144.336
164.018	118.093			28		cellID62	242.746	108.252	213.223	1623.78	170.579	45.925	190.261	134.495	180.42	1207.17	177.139	52.4857	416.605	613.427	308.354	104.971	249.307	1590.97	206.662	1085.8	88.5696	1197.33	642.95	619.987	173.859	836.491	131.214	423.166	452.689	328.036	665.912	22.9625	452.689	262.429	137.775	800.407	209.943	606.866	121.373	157.457	95.1303	1495.84	305.073
65.6071	101.691			69		cellID63	305.073	170.579	203.382	101.691	364.12	291.952	150.896	984.107	728.239	472.371	75.4482	505.175	91.85	118.093	167.298	114.812	367.4	213.223	131.214	285.391	114.812	134.495	1066.12	118.093	1787.79	196.821	36.0839	1046.43	701.996	213.223	383.802	98.4107	508.455	738.08	91.85	436.287	813.528	495.334	396.923	400.204	141.055	380.521	108.252
131.214	9.84107			63		cellID64	774.164	301.793	167.298	721.678	131.214	1453.2	318.195	216.504	1203.89	367.4	337.877	200.102	285.391	160.737	1249.82	334.596	259.148	400.204	59.0464	226.345	672.473	1456.48	265.709	485.493	528.137	186.98	242.746	295.232	928.341	170.579	1007.07	141.055	226.345	423.166	72.1678	1016.91	85.2893	91.85	52.4857	1390.87	446.129	347.718	1135
291.952	154.177			25		cellID65	85.2893	587.184	101.691	925.061	846.332	410.045	223.064	203.382	150.896	944.743	108.252	298.512	403.484	200.102	242.746	85.2893	1207.17	492.053	114.812	180.42	1171.09	767.603	505.175	147.616	160.737	423.166	134.495	170.579	219.784	121.373	147.616	564.221	98.4107	114.812	203.382	337.877	1328.54	459.25	183.7	843.052	160.737	141.055	941.462
246.027	118.093			10		cellID66	111.532	154.177	301.793	455.97	387.082	88.5696	1072.68	206.662	259.148	154.177	606.866	305.073	95.1303	52.4857	232.905	167.298	308.354	1112.04	1239.97	65.6071	170.579	265.709	164.018	495.334	1020.19	180.42	606.866	108.252	328.036	275.55	478.932	301.793	528.137	78.7286	1230.13	183.7	65.6071	219.784	288.671	583.903	147.616	692.155	501.895
242.746	567.502			58		cellID67	164.018	528.137	42.6446	518.296	223.064	675.753	455.97	206.662	295.232	288.671	301.793	134.495	177.139	65.6071	160.737	164.018	600.305	705.277	223.064	761.043	1607.37	268.989	95.1303	262.429	226.345	236.186	131.214	724.959	291.952	167.298	167.298	29.5232	347.718	1049.71	91.85	980.827	495.334	659.352	88.5696	872.575	203.382	898.818	157.457
19.6821	216.504			33		cellID68	26.2429	354.279	216.504	167.298	396.923	52.4857	354.279	95.1303	98.4107	364.12	127.934	131.214	642.95	629.828	200.102	354.279	45.925	1299.02	170.579	95.1303	324.755	334.596	534.698	75.4482	859.453	390.362	944.743	108.252	121.373	134.495	472.371	452.689	121.373	554.38	144.336	65.6071	675.753	1213.73	154.177	1089.08	180.42	849.612	65.6071
144.336	206.662			8		cellID69	144.336	433.007	154.177	141.055	1859.96	396.923	406.764	944.743	1217.01	252.587	127.934	301.793	216.504	416.605	259.148	291.952	416.605	682.314	26.2429	255.868	318.195	987.387	528.137	1610.66	305.073	311.634	724.959	246.027	209.943	200.102	597.025	249.307	1066.12	49.2053	114.812	459.25	36.0839	1725.47	492.053	439.568	577.343	623.268	282.111
200.102	190.261			36		cellID70	32.8036	606.866	531.418	1502.4	656.071	137.775	209.943	52.4857	403.484	524.857	131.214	485.493	495.334	275.55	902.098	111.532	1033.31	734.8	505.175	616.707	721.678	200.102	268.989	190.261	82.0089	938.182	616.707	167.298	200.102	216.504	157.457	62.3268	774.164	413.325	419.886	268.989	328.036	485.493	177.139	800.407	150.896	157.457	492.053
190.261	164.018			49		cellID71	577.343	1348.23	259.148	1354.79	328.036	134.495	95.1303	301.793	229.625	761.043	52.4857	606.866	101.691	141.055	619.987	1154.69	616.707	590.464	1154.69	305.073	554.38	252.587	124.654	1266.22	88.5696	534.698	229.625	127.934	170.579	373.961	426.446	642.95	872.575	551.1	373.961	1049.71	1364.63	970.986	1289.18	587.184	82.0089	131.214	997.228
144.336	144.336			41		cellID72	246.027	196.821	183.7	350.998	154.177	167.298	478.932	236.186	1131.72	242.746	305.073	885.696	98.4107	331.316	262.429	1217.01	160.737	213.223	121.373	1381.03	108.252	1154.69	265.709	544.539	455.97	780.725	88.5696	141.055	223.064	262.429	278.83	1190.77	72.1678	347.718	987.387	170.579	308.354	1308.86	413.325	272.27	390.362	88.5696	1013.63
85.2893	124.654			18		cellID73	1059.56	82.0089	127.934	331.316	531.418	488.773	308.354	72.1678	131.214	1095.64	209.943	537.978	387.082	52.4857	1325.26	501.895	121.373	711.837	446.129	1059.56	475.652	259.148	406.764	232.905	167.298	82.0089	164.018	367.4	62.3268	111.532	331.316	495.334	295.232	190.261	1187.49	265.709	246.027	305.073	59.0464	1479.44	518.296	121.373	469.091
85.2893	373.961			61		cellID74	144.336	124.654	301.793	213.223	278.83	328.036	108.252	164.018	1325.26	619.987	393.643	560.941	537.978	82.0089	147.616	1407.27	1531.93	22.9625	537.978	360.839	121.373	1335.11	324.755	173.859	88.5696	95.1303	78.7286	1138.28	167.298	268.989	236.186	941.462	1056.27	403.484	626.548	495.334	72.1678	803.687	55.7661	534.698	229.625	282.111	209.943
154.177	252.587			58		cellID75	301.793	797.127	196.821	452.689	567.502	95.1303	570.782	1039.87	1367.91	200.102	164.018	433.007	223.064	367.4	551.1	49.2053	193.541	285.391	501.895	29.5232	1381.03	72.1678	560.941	186.98	337.877	144.336	528.137	288.671	111.532	131.214	160.737	242.746	68.8875	82.0089	203.382	131.214	1154.69	180.42	492.053	144.336	413.325	544.539	65.6071
78.7286	242.746			50		cellID76	282.111	259.148	964.425	311.634	137.775	134.495	268.989	462.53	311.634	219.784	754.482	193.541	278.83	190.261	131.214	747.921	167.298	164.018	124.654	160.737	1069.4	1003.79	219.784	150.896	416.605	203.382	665.912	1039.87	164.018	557.661	111.532	350.998	554.38	236.186	49.2053	531.418	646.23	350.998	377.241	774.164	964.425	305.073	101.691
108.252	318.195			63		cellID77	597.025	492.053	213.223	226.345	866.014	984.107	518.296	1823.88	193.541	75.4482	121.373	157.457	357.559	22.9625	262.429	557.661	1223.57	55.7661	567.502	249.307	823.37	127.934	623.268	157.457	1479.44	82.0089	147.616	505.175	911.939	193.541	1039.87	285.391	82.0089	373.961	492.053	354.279	177.139	866.014	213.223	160.737	354.279	675.753	121.373
82.0089	173.859			96		cellID78	1577.85	1531.93	731.52	62.3268	311.634	334.596	403.484	131.214	1289.18	95.1303	124.654	308.354	406.764	1676.26	150.896	731.52	65.6071	200.102	232.905	482.212	298.512	823.37	78.7286	275.55	177.139	354.279	65.6071	104.971	246.027	124.654	301.793	413.325	154.177	49.2053	574.062	196.821	282.111	203.382	675.753	685.595	137.775	200.102	436.287
62.3268	311.634			84		cellID79	22.9625	875.855	419.886	1879.64	226.345	170.579	784.005	364.12	118.093	1997.74	19.6821	866.014	19.6821	354.279	426.446	216.504	728.239	131.214	570.782	1013.63	216.504	160.737	154.177	341.157	446.129	1020.19	334.596	314.914	118.093	813.528	423.166	1036.59	114.812	387.082	1561.45	505.175	311.634	147.616	692.155	223.064	583.903	511.736	206.662
114.812	190.261			33		cellID80	642.95	193.541	1174.37	334.596	206.662	26.2429	400.204	177.139	72.1678	469.091	373.961	610.146	472.371	36.0839	961.144	560.941	1056.27	587.184	124.654	200.102	193.541	501.895	764.323	262.429	206.662	59.0464	200.102	400.204	193.541	209.943	423.166	311.634	715.118	160.737	698.716	209.943	291.952	1587.69	364.12	88.5696	213.223	98.4107	934.902
19.6821	59.0464			166		cellID81	124.654	75.4482	278.83	154.177	147.616	268.989	508.455	111.532	508.455	246.027	1043.15	255.868	131.214	288.671	597.025	62.3268	846.332	121.373	131.214	298.512	29.5232	1413.83	111.532	101.691	800.407	134.495	16.4018	82.0089	367.4	1085.8	209.943	131.214	816.809	970.986	190.261	147.616	524.857	226.345	203.382	501.895	423.166	262.429	442.848
180.42	196.821			81		cellID82	193.541	29.5232	193.541	314.914	78.7286	82.0089	354.279	249.307	413.325	173.859	246.027	298.512	134.495	124.654	200.102	167.298	455.97	688.875	88.5696	216.504	679.034	1135	416.605	485.493	160.737	1135	29.5232	547.82	88.5696	400.204	318.195	1128.44	154.177	26.2429	925.061	121.373	2135.51	111.532	236.186	141.055	164.018	416.605	350.998
26.2429	26.2429			129		cellID83	65.6071	1299.02	150.896	160.737	255.868	26.2429	213.223	229.625	600.305	147.616	423.166	439.568	574.062	465.811	150.896	387.082	350.998	416.605	295.232	393.643	295.232	1344.95	511.736	577.343	180.42	534.698	551.1	82.0089	180.42	137.775	1210.45	1049.71	318.195	613.427	242.746	255.868	82.0089	613.427	515.016	262.429	223.064	698.716	42.6446
131.214	82.0089			76		cellID84	1131.72	246.027	282.111	442.848	1472.88	127.934	108.252	757.762	318.195	324.755	764.323	465.811	45.925	203.382	593.745	1308.86	524.857	387.082	613.427	1823.88	285.391	357.559	606.866	180.42	72.1678	242.746	508.455	436.287	118.093	114.812	285.391	216.504	259.148	147.616	154.177	564.221	544.539	501.895	305.073	370.68	324.755	219.784	547.82
49.2053	360.839			99		cellID85	22.9625	820.089	118.093	984.107	252.587	239.466	193.541	380.521	157.457	1092.36	75.4482	469.091	439.568	1666.42	75.4482	52.4857	377.241	252.587	246.027	203.382	114.812	42.6446	124.654	150.896	262.429	705.277	32.8036	141.055	19.6821	59.0464	144.336	1010.35	255.868	190.261	413.325	439.568	1062.84	206.662	262.429	593.745	223.064	419.886	308.354
19.6821	747.921			53		cellID86	1151.41	528.137	528.137	157.457	396.923	121.373	980.827	360.839	213.223	347.718	186.98	793.846	337.877	177.139	52.4857	672.473	196.821	816.809	872.575	695.436	583.903	186.98	216.504	905.378	862.734	534.698	757.762	180.42	249.307	380.521	193.541	354.279	603.586	521.577	301.793	118.093	1344.95	518.296	314.914	1164.53	32.8036	118.093	305.073
183.7	350.998			21		cellID87	137.775	216.504	577.343	144.336	875.855	1246.54	377.241	439.568	39.3643	593.745	98.4107	249.307	131.214	888.977	137.775	328.036	68.8875	1131.72	377.241	216.504	177.139	239.466	337.877	951.303	390.362	1056.27	770.884	334.596	577.343	213.223	85.2893	42.6446	255.868	328.036	400.204	272.27	72.1678	1108.76	255.868	642.95	1000.51	29.5232	101.691
147.616	101.691			72		cellID88	246.027	413.325	318.195	370.68	1285.9	252.587	344.437	488.773	49.2053	98.4107	721.678	137.775	518.296	895.537	111.532	196.821	82.0089	209.943	387.082	429.727	403.484	177.139	275.55	229.625	193.541	206.662	295.232	711.837	249.307	521.577	560.941	209.943	1433.52	656.071	150.896	154.177	560.941	232.905	108.252	114.812	383.802	68.8875	118.093
104.971	216.504			20		cellID89	1059.56	350.998	150.896	216.504	472.371	1436.8	127.934	852.893	419.886	291.952	1446.64	390.362	85.2893	603.586	183.7	213.223	948.023	843.052	180.42	186.98	82.0089	147.616	501.895	295.232	101.691	577.343	518.296	567.502	160.737	816.809	118.093	701.996	462.53	1394.15	521.577	347.718	229.625	200.102	170.579	85.2893	1233.41	843.052	1164.53
121.373	65.6071			84		cellID90	406.764	75.4482	357.559	688.875	619.987	291.952	104.971	334.596	49.2053	1387.59	866.014	1581.13	583.903	390.362	616.707	938.182	1112.04	354.279	242.746	288.671	747.921	587.184	137.775	249.307	55.7661	1843.56	948.023	1426.96	183.7	682.314	1108.76	298.512	669.193	331.316	265.709	1062.84	905.378	872.575	616.707	508.455	761.043	764.323	787.286
144.336	803.687			36		cellID91	350.998	672.473	59.0464	246.027	515.016	1075.96	364.12	478.932	1367.91	1075.96	508.455	587.184	141.055	255.868	616.707	242.746	104.971	285.391	478.932	157.457	301.793	1226.85	1518.81	593.745	262.429	416.605	426.446	974.266	285.391	665.912	55.7661	190.261	347.718	249.307	524.857	108.252	619.987	554.38	938.182	134.495	413.325	685.595	216.504
196.821	380.521			88		cellID92	193.541	882.416	1463.04	88.5696	1000.51	364.12	308.354	206.662	436.287	600.305	39.3643	78.7286	262.429	623.268	216.504	291.952	659.352	387.082	186.98	308.354	147.616	1374.47	551.1	921.78	203.382	223.064	32.8036	633.109	1535.21	390.362	705.277	419.886	124.654	255.868	226.345	547.82	111.532	157.457	478.932	738.08	131.214	511.736	213.223
72.1678	902.098			35		cellID93	262.429	334.596	324.755	328.036	554.38	288.671	1059.56	406.764	209.943	206.662	744.641	229.625	898.818	98.4107	370.68	239.466	984.107	934.902	170.579	164.018	642.95	167.298	423.166	229.625	656.071	1305.58	154.177	993.948	78.7286	790.566	879.136	164.018	833.211	577.343	114.812	223.064	246.027	843.052	278.83	196.821	186.98	242.746	1305.58
104.971	318.195			50		cellID94	298.512	721.678	45.925	223.064	629.828	301.793	416.605	314.914	1141.56	314.914	354.279	144.336	662.632	426.446	144.336	186.98	396.923	724.959	91.85	521.577	541.259	646.23	331.316	413.325	246.027	209.943	160.737	541.259	383.802	328.036	649.511	131.214	196.821	380.521	921.78	127.934	324.755	223.064	39.3643	190.261	173.859	334.596	331.316
387.082	357.559			9		cellID95	32.8036	206.662	239.466	754.482	219.784	265.709	206.662	108.252	360.839	82.0089	127.934	396.923	1062.84	564.221	429.727	262.429	170.579	383.802	13.1214	682.314	1164.53	688.875	859.453	728.239	216.504	65.6071	114.812	141.055	469.091	1354.79	1276.06	436.287	1623.78	272.27	177.139	524.857	305.073	150.896	957.864	793.846	111.532	482.212	124.654
164.018	744.641			55		cellID96	265.709	321.475	104.971	209.943	239.466	715.118	1217.01	216.504	724.959	246.027	295.232	918.5	738.08	646.23	347.718	68.8875	347.718	541.259	36.0839	101.691	380.521	52.4857	118.093	1148.12	419.886	157.457	1016.91	738.08	328.036	606.866	144.336	78.7286	288.671	941.462	957.864	249.307	305.073	505.175	318.195	150.896	1558.17	1066.12	951.303
311.634	262.429			29		cellID97	636.389	367.4	236.186	137.775	439.568	134.495	898.818	68.8875	492.053	226.345	846.332	75.4482	242.746	1144.84	577.343	141.055	104.971	177.139	75.4482	108.252	524.857	646.23	170.579	229.625	820.089	157.457	551.1	137.775	347.718	200.102	232.905	1371.19	393.643	360.839	475.652	455.97	449.409	987.387	344.437	1771.39	134.495	314.914	1030.03
209.943	200.102			122		cellID98	203.382	1171.09	85.2893	669.193	239.466	396.923	88.5696	777.445	193.541	314.914	636.389	498.614	692.155	580.623	1079.24	350.998	141.055	164.018	288.671	252.587	229.625	170.579	806.968	852.893	344.437	200.102	111.532	393.643	295.232	974.266	144.336	587.184	938.182	134.495	301.793	137.775	239.466	111.532	524.857	101.691	239.466	574.062	144.336
68.8875	164.018			48		cellID99	1492.56	259.148	209.943	213.223	501.895	88.5696	150.896	380.521	186.98	593.745	724.959	541.259	239.466	334.596	305.073	902.098	334.596	433.007	134.495	406.764	104.971	101.691	328.036	331.316	505.175	462.53	255.868	383.802	91.85	180.42	728.239	127.934	193.541	1672.98	1194.05	131.214	718.398	347.718	318.195	1522.09	1118.6	239.466	124.654
239.466	308.354			83		cellID100	82.0089	728.239	951.303	724.959	554.38	531.418	367.4	239.466	22.9625	236.186	1568.01	68.8875	239.466	1236.69	475.652	544.539	570.782	472.371	295.232	68.8875	288.671	19.6821	957.864	623.268	262.429	170.579	72.1678	439.568	206.662	564.221	377.241	127.934	416.605	597.025	777.445	938.182	157.457	544.539	170.579	757.762	206.662	82.0089	144.336
118.093	232.905			81		cellID101	262.429	452.689	862.734	1207.17	147.616	236.186	387.082	226.345	127.934	1148.12	416.605	282.111	344.437	6.56071	974.266	206.662	180.42	226.345	433.007	88.5696	203.382	223.064	55.7661	196.821	587.184	268.989	997.228	272.27	160.737	72.1678	259.148	223.064	328.036	1466.32	521.577	95.1303	429.727	206.662	400.204	590.464	85.2893	1059.56	790.566
390.362	357.559			130		cellID102	308.354	196.821	390.362	692.155	1410.55	272.27	656.071	610.146	91.85	288.671	131.214	475.652	682.314	91.85	177.139	915.219	350.998	475.652	285.391	236.186	836.491	141.055	167.298	190.261	121.373	334.596	200.102	469.091	288.671	22.9625	839.771	183.7	91.85	492.053	301.793	869.295	531.418	173.859	1023.47	711.837	314.914	190.261	1348.23
724.959	108.252			49		cellID103	1905.89	1256.38	308.354	160.737	219.784	879.136	1000.51	229.625	459.25	255.868	744.641	843.052	59.0464	85.2893	1151.41	209.943	170.579	59.0464	626.548	291.952	282.111	954.584	226.345	114.812	485.493	1049.71	767.603	744.641	285.391	232.905	308.354	183.7	1131.72	272.27	213.223	423.166	223.064	242.746	574.062	255.868	1128.44	118.093	180.42
331.316	141.055			112		cellID104	154.177	295.232	272.27	268.989	236.186	531.418	373.961	193.541	410.045	833.211	216.504	482.212	459.25	239.466	1249.82	360.839	95.1303	252.587	160.737	131.214	718.398	810.248	557.661	839.771	521.577	416.605	236.186	511.736	91.85	160.737	344.437	275.55	787.286	170.579	859.453	167.298	137.775	669.193	337.877	344.437	268.989	177.139	59.0464
813.528	180.42			71		cellID105	242.746	226.345	298.512	232.905	800.407	272.27	147.616	433.007	1318.7	62.3268	534.698	1217.01	104.971	219.784	373.961	731.52	1069.4	72.1678	764.323	1043.15	337.877	223.064	426.446	193.541	118.093	295.232	154.177	262.429	1302.3	246.027	465.811	282.111	990.668	141.055	469.091	190.261	127.934	124.654	626.548	104.971	173.859	118.093	108.252
144.336	52.4857			63		cellID106	478.932	49.2053	951.303	91.85	383.802	590.464	147.616	249.307	177.139	157.457	154.177	206.662	337.877	892.257	121.373	495.334	72.1678	206.662	1062.84	200.102	433.007	895.537	380.521	157.457	52.4857	193.541	157.457	229.625	298.512	82.0089	150.896	229.625	1115.32	150.896	505.175	328.036	246.027	32.8036	226.345	108.252	528.137	190.261	190.261
278.83	482.212			107		cellID107	898.818	291.952	160.737	85.2893	108.252	49.2053	147.616	377.241	236.186	551.1	639.67	209.943	629.828	183.7	95.1303	1003.79	236.186	213.223	547.82	839.771	170.579	610.146	157.457	734.8	337.877	177.139	826.65	203.382	406.764	196.821	144.336	114.812	328.036	85.2893	190.261	646.23	308.354	298.512	173.859	275.55	810.248	793.846	731.52
72.1678	164.018			40		cellID108	206.662	78.7286	380.521	134.495	186.98	173.859	301.793	692.155	423.166	639.67	1000.51	78.7286	406.764	275.55	528.137	1125.16	134.495	521.577	659.352	1213.73	446.129	649.511	728.239	154.177	593.745	744.641	511.736	285.391	226.345	206.662	534.698	242.746	127.934	141.055	318.195	856.173	91.85	403.484	472.371	885.696	164.018	91.85	872.575
118.093	49.2053			92		cellID109	200.102	836.491	662.632	249.307	396.923	1308.86	114.812	272.27	131.214	167.298	154.177	88.5696	551.1	75.4482	511.736	764.323	1059.56	265.709	784.005	216.504	314.914	298.512	82.0089	551.1	147.616	446.129	65.6071	121.373	236.186	452.689	186.98	360.839	59.0464	1039.87	200.102	551.1	177.139	39.3643	118.093	970.986	1184.21	387.082	1213.73
121.373	298.512			27		cellID110	551.1	29.5232	104.971	328.036	52.4857	314.914	472.371	131.214	101.691	59.0464	295.232	223.064	141.055	134.495	186.98	377.241	124.654	337.877	72.1678	278.83	127.934	862.734	36.0839	295.232	180.42	633.109	908.659	747.921	416.605	820.089	701.996	885.696	1046.43	82.0089	275.55	246.027	944.743	206.662	492.053	419.886	88.5696	587.184	134.495
127.934	200.102			34		cellID111	164.018	78.7286	219.784	931.621	160.737	150.896	646.23	577.343	209.943	36.0839	859.453	236.186	1026.75	203.382	364.12	219.784	288.671	1666.42	856.173	488.773	137.775	1075.96	1085.8	764.323	846.332	232.905	131.214	433.007	383.802	124.654	95.1303	268.989	104.971	590.464	200.102	1010.35	229.625	642.95	452.689	393.643	455.97	308.354	934.902
42.6446	242.746			105		cellID112	108.252	495.334	583.903	239.466	662.632	321.475	1440.08	59.0464	1138.28	170.579	13.1214	180.42	173.859	501.895	508.455	331.316	196.821	209.943	206.662	777.445	570.782	360.839	62.3268	72.1678	610.146	626.548	1587.69	108.252	993.948	1695.94	879.136	915.219	429.727	144.336	406.764	482.212	118.093	478.932	836.491	127.934	1075.96	167.298	265.709
59.0464	167.298			65		cellID113	879.136	305.073	1364.63	465.811	183.7	127.934	82.0089	124.654	1167.81	219.784	213.223	314.914	816.809	177.139	1148.12	410.045	918.5	911.939	154.177	196.821	1085.8	508.455	52.4857	505.175	1581.13	318.195	59.0464	295.232	531.418	324.755	278.83	167.298	656.071	334.596	390.362	131.214	757.762	656.071	157.457	226.345	200.102	354.279	465.811
426.446	436.287			65		cellID114	305.073	1102.2	862.734	167.298	455.97	1157.97	829.93	547.82	741.361	229.625	108.252	186.98	360.839	144.336	101.691	22.9625	544.539	62.3268	941.462	410.045	298.512	416.605	209.943	593.745	75.4482	72.1678	203.382	560.941	393.643	144.336	767.603	505.175	531.418	1410.55	1072.68	665.912	482.212	439.568	141.055	118.093	1374.47	291.952	534.698
164.018	183.7			113		cellID115	252.587	849.612	547.82	173.859	337.877	1295.74	213.223	1469.6	72.1678	1010.35	134.495	619.987	515.016	1184.21	541.259	423.166	715.118	131.214	619.987	455.97	403.484	141.055	993.948	213.223	659.352	485.493	616.707	160.737	98.4107	298.512	944.743	662.632	275.55	308.354	137.775	341.157	170.579	1128.44	344.437	36.0839	311.634	856.173	449.409
446.129	150.896			244		cellID116	141.055	275.55	226.345	1039.87	843.052	239.466	26.2429	459.25	570.782	232.905	1472.88	344.437	1059.56	475.652	1036.59	610.146	219.784	1190.77	104.971	193.541	282.111	436.287	127.934	360.839	452.689	200.102	879.136	186.98	141.055	1154.69	541.259	488.773	518.296	88.5696	72.1678	298.512	324.755	642.95	429.727	515.016	406.764	42.6446	88.5696
150.896	118.093			58		cellID117	1144.84	1069.4	360.839	124.654	528.137	301.793	879.136	59.0464	154.177	1007.07	537.978	344.437	610.146	157.457	646.23	85.2893	403.484	961.144	528.137	144.336	114.812	252.587	462.53	547.82	160.737	1105.48	364.12	160.737	183.7	705.277	282.111	1873.08	347.718	396.923	987.387	206.662	967.705	636.389	350.998	777.445	639.67	495.334	131.214
147.616	78.7286			93		cellID118	570.782	104.971	59.0464	203.382	82.0089	203.382	85.2893	206.662	104.971	695.436	452.689	111.532	68.8875	1167.81	639.67	324.755	229.625	1043.15	262.429	137.775	1299.02	114.812	180.42	1180.93	705.277	127.934	1007.07	239.466	721.678	268.989	770.884	364.12	275.55	239.466	141.055	672.473	1007.07	213.223	82.0089	118.093	255.868	206.662	111.532
223.064	606.866			38		cellID119	164.018	934.902	918.5	42.6446	1138.28	206.662	242.746	1118.6	298.512	583.903	98.4107	318.195	1016.91	59.0464	213.223	836.491	350.998	410.045	1630.34	144.336	685.595	75.4482	111.532	144.336	49.2053	442.848	1695.94	337.877	797.127	557.661	249.307	52.4857	157.457	784.005	288.671	226.345	285.391	213.223	619.987	200.102	39.3643	403.484	328.036
121.373	350.998			111		cellID120	154.177	757.762	455.97	209.943	186.98	846.332	367.4	255.868	482.212	49.2053	154.177	767.603	554.38	157.457	242.746	232.905	262.429	223.064	157.457	180.42	259.148	95.1303	944.743	101.691	298.512	101.691	459.25	288.671	272.27	104.971	36.0839	157.457	426.446	534.698	321.475	688.875	134.495	91.85	268.989	531.418	370.68	216.504	262.429
495.334	196.821			27		cellID121	203.382	209.943	741.361	866.014	498.614	1299.02	1210.45	236.186	1069.4	1128.44	190.261	1177.65	232.905	65.6071	688.875	259.148	282.111	314.914	213.223	219.784	203.382	482.212	141.055	623.268	751.202	104.971	547.82	144.336	511.736	157.457	1367.91	223.064	82.0089	679.034	1144.84	564.221	560.941	344.437	544.539	278.83	1292.46	1413.83	1013.63
173.859	200.102			63		cellID122	442.848	357.559	219.784	160.737	52.4857	1239.97	987.387	147.616	1010.35	275.55	426.446	659.352	1030.03	364.12	26.2429	715.118	82.0089	452.689	485.493	646.23	308.354	426.446	49.2053	91.85	131.214	501.895	357.559	790.566	285.391	88.5696	383.802	62.3268	203.382	1095.64	127.934	1105.48	446.129	6.56071	1436.8	416.605	134.495	436.287	656.071
144.336	173.859			56		cellID123	252.587	613.427	610.146	75.4482	114.812	150.896	433.007	980.827	334.596	141.055	26.2429	131.214	1282.62	767.603	498.614	62.3268	108.252	95.1303	410.045	698.716	905.378	524.857	216.504	295.232	193.541	55.7661	72.1678	1187.49	439.568	433.007	216.504	465.811	167.298	200.102	639.67	679.034	101.691	252.587	216.504	173.859	32.8036	1069.4	82.0089
121.373	91.85			203		cellID124	193.541	141.055	938.182	931.621	288.671	551.1	170.579	183.7	134.495	452.689	357.559	515.016	180.42	567.502	1348.23	19.6821	908.659	524.857	455.97	167.298	180.42	177.139	203.382	580.623	88.5696	934.902	134.495	226.345	1564.73	262.429	400.204	236.186	728.239	528.137	268.989	111.532	246.027	200.102	387.082	495.334	364.12	1272.78	626.548
324.755	472.371			37		cellID125	285.391	16.4018	482.212	114.812	137.775	272.27	485.493	488.773	226.345	902.098	341.157	98.4107	252.587	308.354	104.971	406.764	183.7	1725.47	731.52	114.812	511.736	636.389	1000.51	761.043	170.579	1243.26	177.139	111.532	134.495	633.109	167.298	501.895	1105.48	364.12	190.261	321.475	82.0089	790.566	298.512	665.912	239.466	242.746	1361.35
22.9625	124.654			257		cellID126	396.923	82.0089	547.82	239.466	613.427	108.252	679.034	721.678	65.6071	574.062	492.053	236.186	1397.43	1112.04	1075.96	167.298	341.157	147.616	186.98	1344.95	1581.13	318.195	62.3268	495.334	528.137	331.316	101.691	206.662	29.5232	1443.36	1180.93	3.28036	173.859	170.579	124.654	537.978	852.893	200.102	147.616	419.886	301.793	137.775	118.093
121.373	16.4018			194		cellID127	1164.53	810.248	396.923	183.7	784.005	177.139	164.018	154.177	242.746	101.691	341.157	1171.09	180.42	259.148	1384.31	157.457	695.436	1207.17	291.952	1144.84	154.177	393.643	616.707	593.745	177.139	826.65	347.718	469.091	114.812	150.896	1584.41	252.587	311.634	731.52	390.362	232.905	354.279	370.68	364.12	85.2893	170.579	173.859	259.148
206.662	13.1214			23		cellID128	114.812	708.557	104.971	246.027	957.864	459.25	13.1214	196.821	85.2893	134.495	219.784	49.2053	442.848	410.045	288.671	498.614	446.129	803.687	95.1303	1302.3	111.532	1318.7	970.986	259.148	501.895	577.343	705.277	282.111	1299.02	193.541	642.95	45.925	560.941	98.4107	1167.81	534.698	72.1678	577.343	593.745	301.793	390.362	206.662	1174.37
13.1214	65.6071			179		cellID129	1348.23	190.261	285.391	695.436	121.373	1348.23	59.0464	1344.95	925.061	150.896	393.643	272.27	839.771	236.186	373.961	118.093	229.625	1197.33	974.266	193.541	977.546	931.621	118.093	91.85	65.6071	570.782	196.821	590.464	419.886	380.521	419.886	137.775	147.616	104.971	104.971	551.1	967.705	124.654	268.989	659.352	308.354	196.821	1144.84
78.7286	423.166			104		cellID130	852.893	272.27	278.83	154.177	938.182	918.5	396.923	131.214	324.755	383.802	324.755	124.654	127.934	324.755	324.755	216.504	580.623	387.082	1030.03	295.232	436.287	229.625	219.784	337.877	111.532	1049.71	173.859	193.541	892.257	223.064	1978.06	469.091	354.279	593.745	833.211	465.811	436.287	318.195	587.184	164.018	239.466	583.903	13.1214
442.848	557.661			42		cellID131	193.541	534.698	104.971	160.737	810.248	137.775	347.718	770.884	154.177	137.775	715.118	482.212	226.345	997.228	547.82	475.652	390.362	147.616	226.345	285.391	226.345	482.212	688.875	308.354	902.098	603.586	209.943	318.195	433.007	583.903	186.98	751.202	357.559	1000.51	843.052	551.1	59.0464	65.6071	108.252	164.018	104.971	347.718	1440.08
49.2053	213.223			37		cellID132	213.223	911.939	780.725	531.418	265.709	757.762	196.821	88.5696	255.868	91.85	1056.27	259.148	403.484	724.959	190.261	72.1678	370.68	623.268	652.791	78.7286	213.223	419.886	528.137	928.341	111.532	104.971	551.1	347.718	131.214	354.279	416.605	406.764	741.361	642.95	331.316	255.868	259.148	396.923	203.382	636.389	324.755	160.737	537.978
209.943	19.6821			25		cellID133	282.111	380.521	252.587	242.746	793.846	147.616	298.512	108.252	173.859	78.7286	301.793	482.212	26.2429	511.736	62.3268	728.239	239.466	560.941	301.793	180.42	357.559	249.307	88.5696	68.8875	301.793	78.7286	209.943	544.539	268.989	180.42	416.605	147.616	49.2053	314.914	203.382	1135	144.336	229.625	1446.64	1200.61	101.691	341.157	255.868
88.5696	242.746			90		cellID134	298.512	124.654	436.287	941.462	157.457	964.425	701.996	26.2429	137.775	242.746	393.643	1200.61	170.579	416.605	406.764	291.952	180.42	137.775	200.102	478.932	262.429	505.175	121.373	1545.05	85.2893	613.427	154.177	1079.24	862.734	331.316	970.986	774.164	885.696	915.219	314.914	938.182	1161.25	298.512	688.875	708.557	206.662	39.3643	1321.98
75.4482	236.186			16		cellID135	29.5232	695.436	121.373	190.261	528.137	213.223	55.7661	354.279	144.336	209.943	13.1214	285.391	301.793	219.784	200.102	715.118	108.252	597.025	196.821	209.943	311.634	98.4107	52.4857	265.709	203.382	511.736	262.429	833.211	216.504	137.775	574.062	403.484	1712.35	1003.79	91.85	101.691	1141.56	429.727	127.934	433.007	921.78	1112.04	475.652
131.214	423.166			148		cellID136	144.336	524.857	439.568	101.691	186.98	367.4	1030.03	45.925	239.466	206.662	521.577	49.2053	308.354	180.42	380.521	436.287	144.336	1328.54	160.737	659.352	282.111	209.943	252.587	1456.48	1446.64	423.166	242.746	232.905	370.68	580.623	196.821	85.2893	377.241	78.7286	948.023	1052.99	177.139	564.221	3.28036	482.212	403.484	780.725	344.437
167.298	124.654			19		cellID137	16.4018	200.102	793.846	124.654	744.641	439.568	104.971	82.0089	475.652	295.232	619.987	62.3268	85.2893	964.425	849.612	127.934	597.025	236.186	442.848	344.437	577.343	328.036	246.027	252.587	475.652	360.839	249.307	1141.56	167.298	255.868	209.943	164.018	810.248	147.616	551.1	229.625	118.093	239.466	662.632	239.466	203.382	98.4107	268.989
65.6071	282.111			88		cellID138	784.005	551.1	255.868	157.457	209.943	275.55	186.98	393.643	193.541	856.173	560.941	154.177	236.186	1853.4	209.943	65.6071	147.616	164.018	488.773	196.821	583.903	308.354	121.373	875.855	49.2053	301.793	1374.47	488.773	649.511	718.398	190.261	324.755	177.139	173.859	223.064	941.462	449.409	852.893	137.775	360.839	1171.09	229.625	534.698
91.85	124.654			103		cellID139	652.791	629.828	285.391	1141.56	393.643	492.053	91.85	623.268	1279.34	75.4482	308.354	485.493	137.775	209.943	98.4107	1039.87	350.998	45.925	852.893	619.987	928.341	213.223	177.139	1430.24	429.727	232.905	301.793	531.418	177.139	190.261	715.118	442.848	344.437	721.678	246.027	170.579	1154.69	531.418	183.7	164.018	291.952	239.466	52.4857
321.475	370.68			27		cellID140	429.727	144.336	619.987	49.2053	137.775	879.136	275.55	554.38	206.662	177.139	1387.59	29.5232	127.934	1397.43	255.868	104.971	183.7	118.093	265.709	721.678	1030.03	259.148	114.812	761.043	196.821	209.943	944.743	226.345	852.893	836.491	741.361	305.073	223.064	164.018	206.662	455.97	75.4482	219.784	39.3643	226.345	141.055	108.252	32.8036
305.073	350.998			125		cellID141	403.484	761.043	403.484	898.818	209.943	183.7	547.82	734.8	154.177	551.1	196.821	108.252	373.961	387.082	1102.2	551.1	118.093	413.325	170.579	846.332	65.6071	344.437	180.42	265.709	213.223	537.978	305.073	154.177	206.662	767.603	78.7286	1144.84	206.662	1249.82	793.846	216.504	59.0464	705.277	649.511	961.144	111.532	446.129	177.139
173.859	78.7286			31		cellID142	518.296	278.83	606.866	442.848	249.307	124.654	275.55	111.532	1328.54	108.252	268.989	403.484	82.0089	357.559	72.1678	98.4107	275.55	367.4	68.8875	328.036	685.595	268.989	59.0464	91.85	698.716	219.784	679.034	114.812	603.586	449.409	564.221	373.961	938.182	380.521	646.23	1039.87	328.036	413.325	121.373	803.687	475.652	328.036	1705.79
62.3268	82.0089			14		cellID143	908.659	364.12	829.93	662.632	1476.16	131.214	885.696	19.6821	1489.28	91.85	101.691	252.587	475.652	91.85	662.632	370.68	249.307	134.495	252.587	55.7661	216.504	472.371	482.212	1289.18	167.298	410.045	373.961	515.016	718.398	42.6446	147.616	1528.65	396.923	413.325	42.6446	360.839	32.8036	98.4107	928.341	114.812	144.336	190.261	944.743
52.4857	180.42			102		cellID144	124.654	203.382	26.2429	203.382	249.307	144.336	206.662	104.971	547.82	249.307	45.925	488.773	262.429	223.064	242.746	925.061	65.6071	341.157	324.755	291.952	232.905	695.436	626.548	170.579	344.437	347.718	232.905	104.971	252.587	164.018	1141.56	1030.03	337.877	1102.2	131.214	164.018	68.8875	350.998	193.541	242.746	239.466	75.4482	141.055
416.605	311.634			16		cellID145	948.023	833.211	400.204	268.989	118.093	1689.38	1364.63	613.427	541.259	455.97	1003.79	173.859	157.457	492.053	68.8875	285.391	639.67	541.259	246.027	196.821	459.25	239.466	659.352	291.952	305.073	272.27	68.8875	646.23	242.746	200.102	314.914	111.532	1105.48	134.495	229.625	990.668	462.53	859.453	311.634	216.504	95.1303	291.952	157.457
75.4482	246.027			25		cellID146	1121.88	200.102	88.5696	354.279	583.903	1157.97	82.0089	249.307	160.737	1377.75	488.773	160.737	141.055	413.325	226.345	567.502	131.214	295.232	16.4018	68.8875	639.67	770.884	508.455	501.895	465.811	209.943	321.475	164.018	85.2893	141.055	393.643	298.512	396.923	196.821	98.4107	797.127	249.307	446.129	160.737	141.055	803.687	275.55	1627.06
13.1214	49.2053			19		cellID147	396.923	68.8875	718.398	1023.47	134.495	560.941	265.709	344.437	541.259	334.596	65.6071	350.998	590.464	465.811	465.811	406.764	121.373	59.0464	134.495	1089.08	121.373	377.241	400.204	255.868	154.177	961.144	88.5696	36.0839	164.018	118.093	583.903	531.418	150.896	167.298	1646.74	134.495	19.6821	239.466	154.177	111.532	272.27	104.971	180.42
13.1214	318.195			13		cellID148	708.557	95.1303	505.175	439.568	200.102	580.623	423.166	55.7661	216.504	626.548	990.668	1295.74	492.053	154.177	1085.8	193.541	485.493	377.241	1154.69	311.634	121.373	1397.43	459.25	173.859	416.605	82.0089	354.279	203.382	180.42	137.775	492.053	898.818	649.511	613.427	580.623	485.493	282.111	334.596	403.484	104.971	183.7	236.186	433.007
141.055	203.382			75		cellID149	114.812	1033.31	190.261	242.746	311.634	862.734	400.204	537.978	190.261	82.0089	423.166	416.605	488.773	272.27	65.6071	68.8875	272.27	150.896	390.362	219.784	744.641	928.341	124.654	272.27	478.932	439.568	350.998	246.027	452.689	127.934	190.261	68.8875	242.746	114.812	597.025	757.762	331.316	91.85	305.073	127.934	669.193	370.68	554.38
537.979	433.007			35		cellID150	311.634	1095.64	52.4857	1000.51	429.727	75.4482	856.173	75.4482	741.361	291.952	747.921	226.345	721.678	377.241	1072.68	285.391	127.934	200.102	177.139	118.093	314.914	226.345	193.541	177.139	262.429	265.709	646.23	19.6821	39.3643	203.382	265.709	131.214	770.884	134.495	177.139	656.071	262.429	262.429	213.223	642.95	875.855	95.1303	948.023
219.784	196.821			95		cellID151	85.2893	36.0839	656.071	68.8875	262.429	144.336	239.466	144.336	144.336	770.884	262.429	164.018	373.961	354.279	213.223	170.579	328.036	203.382	308.354	383.802	101.691	39.3643	311.634	95.1303	774.164	331.316	1151.41	715.118	170.579	364.12	406.764	72.1678	193.541	223.064	285.391	439.568	203.382	167.298	262.429	354.279	403.484	1449.92	911.939
91.85	410.045			107		cellID152	416.605	22.9625	216.504	321.475	367.4	65.6071	1279.34	610.146	839.771	252.587	560.941	590.464	268.989	183.7	390.362	150.896	337.877	449.409	784.005	455.97	373.961	1479.44	180.42	154.177	547.82	203.382	1066.12	403.484	511.736	157.457	1066.12	442.848	72.1678	118.093	675.753	649.511	190.261	147.616	534.698	127.934	190.261	784.005	275.55
147.616	72.1678			65		cellID153	1253.1	984.107	288.671	72.1678	59.0464	167.298	118.093	537.978	226.345	137.775	751.202	751.202	249.307	239.466	88.5696	209.943	777.445	364.12	196.821	206.662	144.336	560.941	695.436	321.475	806.968	780.725	1469.6	52.4857	567.502	1128.44	91.85	370.68	1036.59	144.336	88.5696	68.8875	82.0089	764.323	26.2429	186.98	587.184	193.541	957.864
265.709	268.989			50		cellID154	226.345	485.493	646.23	872.575	232.905	380.521	157.457	72.1678	72.1678	718.398	55.7661	416.605	321.475	164.018	396.923	954.584	1082.52	183.7	314.914	688.875	131.214	469.091	738.08	78.7286	111.532	98.4107	164.018	400.204	219.784	577.343	347.718	1236.69	701.996	291.952	387.082	442.848	639.67	429.727	183.7	1075.96	1426.96	1030.03	75.4482
65.6071	282.111			25		cellID155	1039.87	954.584	285.391	226.345	91.85	551.1	784.005	744.641	619.987	1371.19	147.616	475.652	305.073	334.596	350.998	147.616	134.495	1069.4	410.045	570.782	1075.96	127.934	442.848	29.5232	485.493	521.577	1056.27	419.886	350.998	101.691	239.466	797.127	160.737	531.418	255.868	88.5696	1236.69	324.755	177.139	137.775	544.539	537.978	603.586
78.7286	29.5232			262		cellID156	642.95	180.42	45.925	75.4482	239.466	213.223	1282.62	741.361	649.511	173.859	380.521	118.093	1095.64	337.877	603.586	534.698	150.896	597.025	692.155	98.4107	272.27	396.923	1135	360.839	321.475	1764.83	72.1678	616.707	797.127	62.3268	488.773	977.546	1479.44	324.755	305.073	134.495	679.034	508.455	85.2893	373.961	334.596	186.98	150.896
157.457	42.6446			37		cellID157	88.5696	560.941	111.532	131.214	367.4	341.157	167.298	485.493	324.755	98.4107	75.4482	288.671	708.557	298.512	731.52	1194.05	436.287	272.27	150.896	219.784	219.784	1289.18	141.055	95.1303	1604.09	131.214	124.654	472.371	537.978	1082.52	567.502	1430.24	203.382	396.923	1433.52	65.6071	216.504	1161.25	121.373	433.007	268.989	321.475	442.848
9.84107	564.221			37		cellID158	1587.69	400.204	272.27	433.007	423.166	528.137	1266.22	26.2429	104.971	521.577	88.5696	675.753	862.734	419.886	150.896	98.4107	1640.18	675.753	833.211	997.228	1800.92	301.793	485.493	354.279	495.334	1607.37	137.775	36.0839	331.316	318.195	278.83	305.073	728.239	19.6821	934.902	121.373	833.211	160.737	242.746	1197.33	439.568	213.223	186.98
118.093	82.0089			94		cellID159	478.932	849.612	928.341	990.668	16.4018	242.746	718.398	209.943	1358.07	278.83	354.279	1581.13	101.691	236.186	39.3643	98.4107	268.989	2076.47	1423.67	239.466	75.4482	721.678	331.316	672.473	574.062	62.3268	521.577	223.064	137.775	738.08	613.427	823.37	288.671	1121.88	124.654	757.762	213.223	941.462	1013.63	787.286	255.868	1194.05	554.38
403.484	246.027			51		cellID160	1262.94	705.277	396.923	846.332	875.855	328.036	147.616	209.943	160.737	485.493	36.0839	183.7	974.266	268.989	1164.53	534.698	803.687	62.3268	223.064	1131.72	347.718	524.857	482.212	147.616	836.491	731.52	213.223	42.6446	157.457	934.902	183.7	436.287	423.166	82.0089	68.8875	68.8875	344.437	85.2893	150.896	1315.42	882.416	1161.25	452.689
98.4107	265.709			52		cellID161	196.821	1476.16	268.989	209.943	931.621	423.166	104.971	305.073	1554.89	177.139	695.436	275.55	370.68	1633.62	1285.9	810.248	350.998	124.654	121.373	377.241	715.118	367.4	980.827	160.737	636.389	291.952	590.464	91.85	295.232	246.027	564.221	160.737	570.782	708.557	469.091	206.662	547.82	219.784	160.737	180.42	91.85	1256.38	977.546
59.0464	301.793			253		cellID162	1207.17	1013.63	183.7	226.345	223.064	170.579	610.146	272.27	672.473	449.409	816.809	186.98	360.839	265.709	675.753	213.223	196.821	1253.1	108.252	298.512	741.361	410.045	469.091	265.709	482.212	797.127	551.1	49.2053	373.961	101.691	177.139	531.418	360.839	206.662	209.943	531.418	777.445	331.316	931.621	55.7661	147.616	797.127	390.362
200.102	508.455			171		cellID163	216.504	380.521	98.4107	439.568	108.252	879.136	259.148	403.484	72.1678	1046.43	337.877	65.6071	160.737	62.3268	203.382	715.118	150.896	1125.16	137.775	183.7	1341.67	288.671	597.025	560.941	118.093	45.925	242.746	524.857	921.78	1384.31	521.577	380.521	147.616	213.223	223.064	118.093	961.144	574.062	111.532	229.625	147.616	656.071	209.943
357.559	196.821			72		cellID164	301.793	472.371	583.903	226.345	318.195	200.102	751.202	229.625	75.4482	518.296	295.232	337.877	226.345	537.978	370.68	452.689	82.0089	239.466	101.691	1335.11	347.718	78.7286	108.252	341.157	682.314	515.016	465.811	1387.59	219.784	301.793	321.475	275.55	373.961	170.579	72.1678	170.579	13.1214	1079.24	820.089	200.102	72.1678	72.1678	226.345
9.84107	291.952			205		cellID165	1052.99	164.018	396.923	328.036	55.7661	728.239	232.905	524.857	288.671	1194.05	944.743	646.23	78.7286	229.625	551.1	590.464	1190.77	416.605	423.166	268.989	68.8875	39.3643	282.111	85.2893	1039.87	141.055	373.961	39.3643	262.429	45.925	685.595	993.948	1230.13	777.445	701.996	469.091	944.743	836.491	790.566	610.146	154.177	1098.92	459.25
118.093	134.495			249		cellID166	223.064	127.934	892.257	439.568	114.812	1262.94	170.579	246.027	203.382	206.662	328.036	131.214	72.1678	118.093	124.654	547.82	259.148	160.737	154.177	367.4	610.146	242.746	216.504	1243.26	121.373	226.345	144.336	462.53	705.277	62.3268	78.7286	1207.17	439.568	695.436	160.737	649.511	39.3643	118.093	32.8036	167.298	419.886	219.784	26.2429
150.896	413.325			203		cellID167	180.42	360.839	590.464	295.232	173.859	170.579	1167.81	669.193	196.821	170.579	488.773	396.923	242.746	88.5696	85.2893	373.961	1276.06	137.775	203.382	236.186	377.241	350.998	433.007	1079.24	380.521	295.232	239.466	85.2893	475.652	400.204	229.625	95.1303	554.38	1600.81	318.195	111.532	288.671	328.036	383.802	111.532	131.214	1141.56	288.671
324.755	321.475			180		cellID168	177.139	465.811	892.257	62.3268	147.616	482.212	223.064	1092.36	288.671	157.457	242.746	888.977	68.8875	639.67	160.737	180.42	1092.36	134.495	1236.69	190.261	101.691	341.157	150.896	400.204	144.336	42.6446	203.382	537.978	311.634	511.736	177.139	1177.65	141.055	75.4482	308.354	150.896	268.989	154.177	347.718	298.512	623.268	1607.37	114.812
114.812	209.943			172		cellID169	223.064	219.784	547.82	252.587	252.587	209.943	334.596	114.812	134.495	1161.25	593.745	698.716	616.707	196.821	1289.18	229.625	209.943	223.064	462.53	859.453	383.802	147.616	377.241	88.5696	173.859	1223.57	803.687	482.212	249.307	328.036	78.7286	836.491	416.605	334.596	1023.47	275.55	95.1303	465.811	111.532	567.502	275.55	383.802	101.691
213.223	203.382			38		cellID170	180.42	485.493	150.896	377.241	121.373	2073.19	278.83	875.855	29.5232	455.97	577.343	560.941	190.261	39.3643	160.737	1000.51	268.989	157.457	505.175	150.896	357.559	1223.57	1361.35	390.362	560.941	524.857	606.866	521.577	219.784	13.1214	629.828	88.5696	111.532	482.212	1262.94	88.5696	646.23	318.195	429.727	1148.12	570.782	144.336	478.932
183.7	282.111			31		cellID171	360.839	180.42	1026.75	147.616	334.596	88.5696	193.541	547.82	118.093	934.902	39.3643	88.5696	587.184	747.921	311.634	528.137	68.8875	137.775	206.662	239.466	629.828	383.802	1318.7	984.107	177.139	941.462	167.298	587.184	400.204	633.109	656.071	108.252	118.093	314.914	367.4	646.23	531.418	91.85	137.775	209.943	413.325	180.42	170.579
206.662	472.371			67		cellID172	36.0839	216.504	173.859	246.027	518.296	223.064	91.85	127.934	190.261	150.896	393.643	816.809	114.812	1472.88	1115.32	508.455	410.045	367.4	380.521	633.109	1344.95	682.314	147.616	377.241	203.382	236.186	124.654	1321.98	265.709	209.943	219.784	308.354	724.959	577.343	619.987	262.429	173.859	803.687	219.784	505.175	488.773	708.557	183.7
173.859	236.186			70		cellID173	246.027	393.643	298.512	62.3268	1092.36	1141.56	196.821	1046.43	255.868	528.137	537.978	167.298	328.036	328.036	354.279	777.445	108.252	114.812	114.812	170.579	36.0839	164.018	147.616	282.111	305.073	679.034	118.093	85.2893	131.214	656.071	246.027	921.78	186.98	124.654	305.073	167.298	452.689	321.475	1502.4	1079.24	597.025	429.727	186.98
239.466	354.279			74		cellID174	223.064	544.539	131.214	180.42	1007.07	970.986	223.064	829.93	13.1214	1200.61	272.27	380.521	131.214	147.616	141.055	262.429	423.166	829.93	19.6821	941.462	1102.2	459.25	232.905	213.223	574.062	1036.59	403.484	186.98	587.184	885.696	331.316	278.83	436.287	370.68	272.27	1023.47	52.4857	997.228	705.277	387.082	711.837	209.943	757.762
252.587	478.932			29		cellID175	111.532	626.548	446.129	236.186	1177.65	265.709	623.268	272.27	196.821	55.7661	239.466	1151.41	291.952	236.186	334.596	249.307	305.073	36.0839	360.839	508.455	121.373	967.705	902.098	127.934	393.643	1420.39	55.7661	416.605	419.886	206.662	679.034	124.654	1180.93	649.511	190.261	196.821	931.621	334.596	610.146	85.2893	114.812	78.7286	265.709
131.214	364.12			24		cellID176	131.214	144.336	154.177	364.12	291.952	150.896	314.914	114.812	990.668	49.2053	642.95	715.118	68.8875	708.557	137.775	82.0089	1098.92	1331.82	213.223	98.4107	439.568	508.455	144.336	931.621	1636.9	882.416	1328.54	285.391	403.484	137.775	59.0464	390.362	203.382	967.705	537.978	193.541	121.373	341.157	298.512	324.755	242.746	42.6446	311.634
150.896	534.698			99		cellID177	124.654	1964.93	164.018	505.175	209.943	259.148	305.073	285.391	337.877	354.279	1377.75	203.382	173.859	186.98	108.252	377.241	196.821	275.55	774.164	259.148	104.971	314.914	1112.04	272.27	1200.61	305.073	101.691	439.568	95.1303	65.6071	1276.06	977.546	121.373	236.186	416.605	108.252	465.811	170.579	551.1	232.905	298.512	223.064	324.755
285.391	373.961			22		cellID178	426.446	731.52	137.775	91.85	1709.07	200.102	442.848	314.914	124.654	469.091	154.177	223.064	173.859	78.7286	206.662	426.446	383.802	216.504	298.512	869.295	288.671	144.336	104.971	1043.15	383.802	232.905	482.212	400.204	1036.59	196.821	528.137	275.55	213.223	118.093	114.812	364.12	131.214	95.1303	436.287	387.082	236.186	879.136	111.532
124.654	344.437			114		cellID179	203.382	770.884	455.97	698.716	452.689	177.139	685.595	242.746	229.625	367.4	196.821	446.129	173.859	229.625	200.102	1338.39	137.775	118.093	357.559	1321.98	239.466	685.595	160.737	98.4107	131.214	150.896	318.195	183.7	308.354	209.943	150.896	347.718	531.418	1112.04	252.587	685.595	396.923	154.177	328.036	1469.6	98.4107	354.279	554.38
232.905	350.998			119		cellID180	45.925	311.634	403.484	216.504	455.97	170.579	308.354	249.307	1039.87	242.746	744.641	826.65	311.634	131.214	62.3268	682.314	820.089	331.316	288.671	364.12	1341.67	705.277	403.484	118.093	216.504	403.484	298.512	236.186	580.623	318.195	590.464	101.691	921.78	285.391	410.045	587.184	82.0089	65.6071	203.382	1072.68	1082.52	324.755	685.595
232.905	282.111			278		cellID181	574.062	410.045	511.736	180.42	75.4482	314.914	42.6446	370.68	288.671	472.371	85.2893	918.5	147.616	485.493	734.8	328.036	603.586	118.093	239.466	164.018	1026.75	111.532	1643.46	587.184	121.373	203.382	1295.74	285.391	259.148	141.055	177.139	111.532	314.914	160.737	157.457	252.587	328.036	180.42	455.97	711.837	459.25	118.093	219.784
236.186	209.943			26		cellID182	318.195	347.718	777.445	278.83	747.921	380.521	455.97	419.886	301.793	180.42	462.53	623.268	157.457	242.746	101.691	347.718	177.139	59.0464	724.959	669.193	239.466	85.2893	390.362	268.989	931.621	314.914	433.007	170.579	301.793	183.7	1112.04	203.382	393.643	724.959	823.37	144.336	272.27	268.989	29.5232	642.95	1007.07	108.252	252.587
364.12	410.045			263		cellID183	459.25	423.166	167.298	1131.72	331.316	239.466	173.859	518.296	738.08	321.475	118.093	370.68	1079.24	652.791	380.521	236.186	321.475	1157.97	403.484	997.228	1400.71	22.9625	157.457	45.925	1098.92	127.934	728.239	186.98	708.557	160.737	226.345	45.925	62.3268	318.195	275.55	852.893	334.596	216.504	987.387	232.905	209.943	1167.81	272.27
203.382	52.4857			186		cellID184	866.014	206.662	455.97	147.616	695.436	242.746	521.577	164.018	331.316	121.373	1203.89	219.784	534.698	1672.98	1000.51	426.446	373.961	367.4	223.064	2060.06	170.579	892.257	242.746	246.027	347.718	29.5232	370.68	232.905	800.407	111.532	948.023	186.98	206.662	324.755	626.548	410.045	570.782	505.175	36.0839	472.371	1026.75	997.228	144.336
150.896	72.1678			41		cellID185	282.111	75.4482	616.707	150.896	242.746	321.475	262.429	154.177	1167.81	98.4107	282.111	544.539	328.036	141.055	803.687	980.827	275.55	1367.91	1207.17	498.614	134.495	747.921	268.989	249.307	78.7286	508.455	265.709	255.868	465.811	321.475	728.239	308.354	98.4107	974.266	114.812	32.8036	1226.85	200.102	249.307	173.859	370.68	957.864	127.934
396.923	249.307			145		cellID186	934.902	423.166	32.8036	252.587	226.345	318.195	757.762	301.793	1584.41	728.239	265.709	1072.68	111.532	62.3268	357.559	1302.3	370.68	124.654	59.0464	114.812	186.98	121.373	295.232	314.914	249.307	698.716	544.539	600.305	246.027	219.784	1354.79	905.378	255.868	288.671	232.905	62.3268	659.352	485.493	406.764	68.8875	1282.62	784.005	141.055
127.934	350.998			121		cellID187	554.38	91.85	98.4107	154.177	108.252	908.659	154.177	282.111	219.784	229.625	377.241	252.587	255.868	22.9625	462.53	196.821	62.3268	104.971	429.727	268.989	544.539	777.445	180.42	183.7	285.391	308.354	173.859	295.232	190.261	751.202	1062.84	531.418	72.1678	259.148	498.614	272.27	344.437	101.691	95.1303	219.784	911.939	734.8	531.418
429.727	98.4107			47		cellID188	183.7	295.232	147.616	59.0464	488.773	1561.45	88.5696	905.378	321.475	98.4107	196.821	455.97	482.212	242.746	518.296	239.466	701.996	577.343	350.998	892.257	350.998	95.1303	219.784	216.504	255.868	167.298	62.3268	547.82	134.495	784.005	186.98	82.0089	370.68	551.1	364.12	114.812	600.305	442.848	406.764	288.671	49.2053	1400.71	360.839
213.223	616.707			37		cellID189	813.528	633.109	508.455	298.512	104.971	1341.67	278.83	380.521	85.2893	429.727	154.177	62.3268	413.325	150.896	285.391	488.773	193.541	318.195	377.241	16.4018	134.495	1203.89	272.27	183.7	239.466	268.989	485.493	980.827	164.018	1049.71	144.336	147.616	124.654	180.42	177.139	111.532	255.868	127.934	259.148	127.934	623.268	203.382	301.793
436.287	209.943			82		cellID190	265.709	154.177	137.775	485.493	236.186	190.261	580.623	377.241	216.504	1505.68	213.223	367.4	652.791	78.7286	85.2893	239.466	895.537	941.462	849.612	226.345	567.502	849.612	180.42	229.625	1128.44	1472.88	232.905	833.211	127.934	239.466	1289.18	255.868	272.27	403.484	78.7286	373.961	1515.52	255.868	1128.44	462.53	177.139	433.007	3.28036
475.652	249.307			173		cellID191	367.4	72.1678	406.764	252.587	121.373	357.559	68.8875	114.812	1082.52	967.705	288.671	265.709	705.277	987.387	344.437	501.895	259.148	403.484	137.775	879.136	1203.89	108.252	1348.23	141.055	75.4482	465.811	1367.91	367.4	1387.59	757.762	682.314	344.437	137.775	751.202	59.0464	619.987	482.212	285.391	278.83	1023.47	583.903	39.3643	350.998
111.532	154.177			65		cellID192	291.952	597.025	265.709	252.587	259.148	49.2053	249.307	219.784	757.762	724.959	82.0089	515.016	954.584	1072.68	711.837	410.045	209.943	1141.56	603.586	131.214	931.621	114.812	127.934	816.809	373.961	885.696	121.373	574.062	95.1303	1135	367.4	200.102	993.948	108.252	692.155	1312.14	157.457	403.484	862.734	344.437	800.407	226.345	800.407
121.373	301.793			120		cellID193	72.1678	101.691	118.093	1272.78	39.3643	223.064	567.502	114.812	784.005	26.2429	232.905	334.596	223.064	173.859	268.989	147.616	469.091	347.718	219.784	301.793	370.68	39.3643	275.55	1239.97	216.504	255.868	131.214	993.948	577.343	537.978	413.325	1144.84	249.307	511.736	108.252	295.232	121.373	114.812	160.737	383.802	1075.96	206.662	203.382
190.261	321.475			139		cellID194	206.662	285.391	121.373	541.259	452.689	124.654	232.905	419.886	406.764	1167.81	42.6446	101.691	137.775	446.129	101.691	196.821	498.614	183.7	1148.12	259.148	91.85	856.173	216.504	259.148	255.868	311.634	196.821	492.053	265.709	91.85	193.541	515.016	419.886	688.875	531.418	665.912	131.214	344.437	1118.6	160.737	170.579	278.83	32.8036
242.746	285.391			174		cellID195	236.186	16.4018	537.978	219.784	255.868	88.5696	433.007	410.045	314.914	272.27	360.839	206.662	820.089	285.391	803.687	800.407	544.539	160.737	380.521	403.484	137.775	121.373	524.857	741.361	410.045	170.579	603.586	370.68	377.241	396.923	478.932	928.341	331.316	134.495	85.2893	144.336	108.252	249.307	78.7286	164.018	249.307	613.427	52.4857
101.691	298.512			129		cellID196	551.1	196.821	98.4107	223.064	265.709	219.784	147.616	22.9625	85.2893	577.343	118.093	2089.59	223.064	226.345	75.4482	226.345	741.361	426.446	446.129	68.8875	465.811	229.625	1059.56	183.7	246.027	246.027	1584.41	55.7661	328.036	114.812	26.2429	101.691	177.139	101.691	367.4	26.2429	951.303	262.429	1581.13	160.737	111.532	246.027	213.223
196.821	485.493			177		cellID197	524.857	1075.96	587.184	610.146	193.541	459.25	141.055	147.616	291.952	1705.79	288.671	731.52	282.111	137.775	108.252	570.782	219.784	751.202	249.307	593.745	216.504	82.0089	370.68	26.2429	488.773	118.093	32.8036	144.336	144.336	954.584	646.23	193.541	173.859	665.912	265.709	305.073	193.541	1266.22	131.214	180.42	616.707	442.848	72.1678
242.746	564.221			192		cellID198	177.139	600.305	85.2893	495.334	701.996	347.718	68.8875	154.177	695.436	259.148	321.475	734.8	754.482	433.007	298.512	104.971	141.055	1082.52	446.129	675.753	111.532	770.884	370.68	984.107	813.528	42.6446	127.934	544.539	357.559	186.98	305.073	446.129	1407.27	200.102	334.596	347.718	439.568	902.098	396.923	308.354	265.709	209.943	784.005
144.336	370.68			72		cellID199	242.746	173.859	52.4857	203.382	16.4018	675.753	747.921	111.532	265.709	564.221	216.504	265.709	203.382	101.691	633.109	95.1303	164.018	528.137	55.7661	328.036	26.2429	810.248	715.118	373.961	157.457	1321.98	2155.19	170.579	183.7	272.27	682.314	416.605	262.429	1279.34	1046.43	131.214	295.232	154.177	249.307	150.896	91.85	85.2893	206.662
223.064	377.241			140		cellID200	350.998	219.784	141.055	554.38	633.109	101.691	108.252	308.354	400.204	406.764	321.475	455.97	249.307	816.809	577.343	236.186	433.007	1007.07	705.277	2004.3	885.696	350.998	406.764	344.437	85.2893	1387.59	55.7661	498.614	1358.07	124.654	32.8036	59.0464	278.83	131.214	475.652	1407.27	147.616	344.437	387.082	104.971	118.093	186.98	137.775
177.139	354.279			126		cellID201	108.252	229.625	462.53	403.484	629.828	186.98	390.362	1430.24	587.184	59.0464	226.345	820.089	121.373	223.064	688.875	603.586	177.139	626.548	534.698	127.934	646.23	305.073	78.7286	354.279	1049.71	439.568	787.286	370.68	173.859	141.055	193.541	793.846	154.177	268.989	570.782	495.334	91.85	206.662	262.429	521.577	268.989	1128.44	295.232
590.464	334.596			13		cellID202	747.921	1436.8	347.718	377.241	285.391	1420.39	213.223	177.139	331.316	419.886	213.223	452.689	403.484	918.5	209.943	1062.84	249.307	1079.24	173.859	1135	124.654	934.902	941.462	328.036	1013.63	1072.68	285.391	262.429	495.334	137.775	167.298	619.987	426.446	114.812	223.064	157.457	173.859	485.493	1551.61	180.42	216.504	908.659	751.202
190.261	203.382			109		cellID203	131.214	551.1	1548.33	147.616	321.475	134.495	137.775	127.934	508.455	1482.72	439.568	475.652	344.437	19.6821	167.298	164.018	104.971	252.587	272.27	754.482	1354.79	557.661	324.755	62.3268	908.659	216.504	1443.36	55.7661	272.27	265.709	324.755	196.821	337.877	350.998	1479.44	150.896	331.316	282.111	616.707	114.812	449.409	416.605	747.921
203.382	164.018			36		cellID204	291.952	157.457	259.148	249.307	836.491	131.214	137.775	45.925	685.595	613.427	1016.91	229.625	209.943	111.532	1335.11	262.429	154.177	318.195	219.784	570.782	101.691	88.5696	455.97	334.596	370.68	439.568	990.668	147.616	91.85	52.4857	150.896	1213.73	613.427	364.12	728.239	600.305	167.298	393.643	236.186	747.921	180.42	108.252	262.429
183.7	534.698			66		cellID205	131.214	262.429	154.177	501.895	124.654	141.055	524.857	242.746	567.502	213.223	419.886	701.996	469.091	160.737	869.295	577.343	193.541	252.587	1587.69	246.027	282.111	265.709	695.436	186.98	295.232	246.027	590.464	95.1303	127.934	154.177	127.934	147.616	177.139	419.886	482.212	410.045	580.623	820.089	305.073	82.0089	324.755	186.98	505.175
252.587	646.23			17		cellID206	160.737	213.223	1440.08	42.6446	534.698	492.053	341.157	213.223	505.175	196.821	88.5696	19.6821	1213.73	357.559	813.528	249.307	242.746	1561.45	154.177	1627.06	888.977	360.839	131.214	55.7661	367.4	370.68	852.893	196.821	183.7	521.577	55.7661	337.877	131.214	469.091	810.248	498.614	318.195	278.83	357.559	75.4482	288.671	72.1678	183.7
65.6071	524.857			81		cellID207	715.118	226.345	111.532	49.2053	478.932	554.38	734.8	1794.36	537.978	259.148	377.241	213.223	1318.7	72.1678	751.202	1016.91	22.9625	744.641	423.166	921.78	1525.37	521.577	554.38	649.511	862.734	324.755	226.345	357.559	334.596	528.137	88.5696	626.548	695.436	511.736	403.484	400.204	216.504	242.746	311.634	347.718	183.7	498.614	777.445
157.457	373.961			24		cellID208	1640.18	1203.89	137.775	350.998	236.186	275.55	104.971	121.373	390.362	45.925	236.186	111.532	957.864	931.621	511.736	226.345	616.707	823.37	751.202	793.846	255.868	104.971	400.204	216.504	141.055	147.616	42.6446	226.345	373.961	784.005	141.055	1246.54	449.409	39.3643	173.859	314.914	387.082	334.596	242.746	1023.47	160.737	426.446	334.596
154.177	232.905			31		cellID209	282.111	957.864	262.429	127.934	1236.69	836.491	144.336	196.821	52.4857	967.705	127.934	82.0089	285.391	219.784	167.298	305.073	209.943	1095.64	469.091	367.4	354.279	226.345	859.453	659.352	387.082	246.027	1102.2	98.4107	52.4857	101.691	131.214	124.654	862.734	331.316	829.93	862.734	741.361	961.144	141.055	688.875	652.791	68.8875	1285.9
150.896	144.336			126		cellID210	177.139	433.007	1092.36	862.734	1321.98	1052.99	321.475	961.144	695.436	246.027	560.941	275.55	147.616	131.214	49.2053	688.875	62.3268	173.859	246.027	888.977	134.495	236.186	118.093	134.495	560.941	764.323	186.98	511.736	642.95	961.144	78.7286	387.082	1262.94	590.464	173.859	1207.17	216.504	577.343	141.055	1039.87	908.659	492.053	216.504
226.345	370.68			35		cellID211	528.137	65.6071	367.4	465.811	272.27	216.504	65.6071	91.85	806.968	236.186	232.905	373.961	547.82	590.464	108.252	387.082	285.391	75.4482	95.1303	419.886	216.504	1115.32	626.548	396.923	708.557	544.539	108.252	252.587	249.307	334.596	55.7661	229.625	1420.39	583.903	649.511	82.0089	121.373	173.859	938.182	629.828	718.398	777.445	91.85
127.934	295.232			13		cellID212	45.925	124.654	656.071	278.83	265.709	160.737	1869.8	157.457	190.261	439.568	551.1	236.186	180.42	521.577	246.027	134.495	410.045	357.559	200.102	557.661	954.584	104.971	429.727	127.934	206.662	101.691	528.137	78.7286	196.821	246.027	183.7	1010.35	209.943	298.512	1328.54	488.773	1082.52	98.4107	1666.42	88.5696	75.4482	570.782	52.4857
226.345	167.298			140		cellID213	160.737	65.6071	1020.19	200.102	62.3268	137.775	242.746	190.261	114.812	232.905	767.603	196.821	511.736	124.654	249.307	862.734	239.466	39.3643	1187.49	141.055	200.102	977.546	1226.85	419.886	295.232	114.812	701.996	1180.93	1262.94	242.746	934.902	531.418	364.12	278.83	413.325	121.373	416.605	636.389	213.223	186.98	62.3268	200.102	534.698
177.139	501.895					cellID214	259.148	154.177	426.446	1161.25	108.252	1138.28	373.961	173.859	318.195	774.164	85.2893	305.073	232.905	144.336	108.252	288.671	42.6446	1512.24	186.98	229.625	606.866	78.7286	472.371	190.261	511.736	91.85	787.286	170.579	800.407	160.737	298.512	455.97	223.064	708.557	429.727	1203.89	360.839	478.932	209.943	22.9625	593.745	328.036	72.1678
268.989	141.055					cellID215	137.775	32.8036	150.896	393.643	990.668	118.093	1098.92	403.484	193.541	39.3643	354.279	350.998	160.737	1269.5	144.336	49.2053	206.662	433.007	403.484	154.177	282.111	921.78	265.709	498.614	413.325	255.868	370.68	475.652	82.0089	934.902	318.195	275.55	308.354	951.303	206.662	268.989	314.914	239.466	544.539	177.139	131.214	1282.62	219.784
170.579	160.737					cellID216	203.382	803.687	367.4	98.4107	157.457	442.848	288.671	521.577	511.736	318.195	167.298	777.445	157.457	462.53	36.0839	331.316	380.521	1761.55	246.027	150.896	42.6446	1010.35	242.746	541.259	665.912	249.307	265.709	587.184	249.307	62.3268	170.579	249.307	524.857	131.214	810.248	465.811	1171.09	196.821	957.864	200.102	1453.2	65.6071	334.596
62.3268	439.568					cellID217	354.279	446.129	278.83	259.148	164.018	265.709	603.586	426.446	433.007	285.391	98.4107	718.398	980.827	1233.41	692.155	118.093	22.9625	229.625	308.354	754.482	715.118	413.325	610.146	213.223	498.614	511.736	160.737	619.987	39.3643	433.007	295.232	141.055	1243.26	301.793	173.859	114.812	642.95	229.625	875.855	183.7	603.586	416.605	91.85
186.98	393.643					cellID218	229.625	423.166	603.586	603.586	705.277	406.764	108.252	521.577	259.148	104.971	669.193	190.261	91.85	160.737	1187.49	252.587	344.437	515.016	200.102	367.4	1131.72	944.743	472.371	127.934	180.42	121.373	321.475	757.762	547.82	59.0464	216.504	433.007	593.745	1440.08	373.961	665.912	1049.71	364.12	108.252	1079.24	337.877	1046.43	337.877
259.148	196.821					cellID219	268.989	186.98	331.316	226.345	268.989	200.102	554.38	36.0839	442.848	1538.49	239.466	190.261	298.512	1200.61	403.484	39.3643	157.457	1049.71	101.691	665.912	495.334	121.373	1039.87	761.043	508.455	59.0464	803.687	180.42	239.466	984.107	131.214	787.286	475.652	511.736	531.418	39.3643	816.809	52.4857	209.943	219.784	170.579	1079.24	219.784
157.457	416.605					cellID220	1489.28	6.56071	537.978	75.4482	734.8	36.0839	488.773	875.855	170.579	521.577	380.521	593.745	373.961	39.3643	911.939	45.925	62.3268	246.027	131.214	879.136	337.877	141.055	131.214	59.0464	429.727	898.818	734.8	488.773	124.654	790.566	72.1678	223.064	213.223	91.85	62.3268	170.579	157.457	715.118	88.5696	246.027	738.08	173.859	16.4018
554.38	406.764					cellID221	236.186	1085.8	203.382	242.746	652.791	948.023	295.232	170.579	232.905	331.316	406.764	357.559	229.625	341.157	285.391	354.279	91.85	265.709	124.654	918.5	52.4857	160.737	160.737	347.718	597.025	173.859	85.2893	167.298	547.82	108.252	282.111	291.952	383.802	1125.16	16.4018	170.579	19.6821	321.475	104.971	455.97	518.296	85.2893	275.55
59.0464	196.821					cellID222	82.0089	452.689	459.25	610.146	777.445	186.98	190.261	780.725	308.354	508.455	583.903	170.579	98.4107	367.4	931.621	282.111	6.56071	183.7	42.6446	964.425	236.186	413.325	515.016	1381.03	314.914	101.691	134.495	282.111	459.25	872.575	127.934	852.893	1138.28	331.316	239.466	75.4482	547.82	91.85	377.241	452.689	209.943	370.68	134.495
377.241	393.643					cellID223	229.625	216.504	249.307	65.6071	72.1678	239.466	1121.88	246.027	72.1678	196.821	498.614	127.934	380.521	675.753	305.073	78.7286	22.9625	426.446	216.504	774.164	1735.31	984.107	95.1303	948.023	167.298	246.027	19.6821	547.82	331.316	193.541	1377.75	75.4482	1043.15	433.007	242.746	498.614	629.828	150.896	656.071	111.532	196.821	262.429	1046.43
265.709	511.736					cellID224	98.4107	118.093	400.204	800.407	993.948	800.407	246.027	590.464	98.4107	656.071	26.2429	1046.43	226.345	469.091	892.257	321.475	413.325	452.689	82.0089	626.548	587.184	360.839	383.802	252.587	29.5232	291.952	688.875	229.625	157.457	951.303	239.466	400.204	216.504	98.4107	177.139	574.062	170.579	908.659	95.1303	925.061	1154.69	282.111	101.691
127.934	62.3268					cellID225	318.195	213.223	246.027	747.921	600.305	173.859	452.689	616.707	170.579	305.073	308.354	200.102	170.579	141.055	531.418	439.568	301.793	915.219	121.373	567.502	570.782	806.968	1489.28	961.144	213.223	137.775	98.4107	98.4107	452.689	282.111	987.387	360.839	357.559	600.305	72.1678	114.812	124.654	255.868	232.905	908.659	377.241	190.261	564.221
127.934	373.961					cellID226	918.5	305.073	656.071	1443.36	347.718	236.186	216.504	331.316	216.504	232.905	688.875	606.866	328.036	65.6071	754.482	305.073	701.996	433.007	131.214	262.429	226.345	492.053	321.475	954.584	186.98	616.707	72.1678	200.102	278.83	183.7	469.091	577.343	452.689	774.164	1105.48	1299.02	534.698	498.614	196.821	708.557	370.68	154.177	91.85
419.886	314.914					cellID227	305.073	465.811	177.139	265.709	95.1303	206.662	534.698	262.429	131.214	515.016	305.073	974.266	377.241	49.2053	308.354	1807.48	249.307	95.1303	167.298	518.296	259.148	190.261	137.775	429.727	626.548	331.316	118.093	403.484	291.952	101.691	357.559	75.4482	554.38	780.725	324.755	164.018	331.316	144.336	196.821	1449.92	262.429	137.775	446.129
82.0089	354.279					cellID228	209.943	1295.74	1108.76	173.859	72.1678	321.475	774.164	278.83	203.382	154.177	1876.36	98.4107	623.268	62.3268	173.859	370.68	144.336	1600.81	537.978	193.541	797.127	367.4	114.812	869.295	193.541	764.323	141.055	518.296	370.68	797.127	767.603	331.316	1167.81	183.7	216.504	551.1	570.782	164.018	49.2053	600.305	183.7	242.746	39.3643
715.118	308.354					cellID229	144.336	203.382	150.896	39.3643	75.4482	226.345	52.4857	239.466	141.055	718.398	836.491	52.4857	6.56071	1092.36	839.771	88.5696	131.214	91.85	200.102	728.239	406.764	285.391	446.129	1167.81	141.055	367.4	108.252	147.616	55.7661	2040.38	872.575	150.896	186.98	190.261	206.662	226.345	118.093	731.52	288.671	331.316	111.532	131.214	282.111
679.034	82.0089					cellID230	141.055	180.42	236.186	560.941	583.903	426.446	665.912	1453.2	177.139	377.241	708.557	895.537	278.83	206.662	82.0089	1512.24	291.952	45.925	150.896	1085.8	347.718	875.855	36.0839	390.362	400.204	134.495	101.691	373.961	144.336	728.239	577.343	246.027	173.859	1276.06	350.998	423.166	278.83	570.782	360.839	170.579	144.336	196.821	639.67
164.018	305.073					cellID231	1092.36	1102.2	531.418	465.811	941.462	626.548	1010.35	524.857	249.307	111.532	91.85	396.923	360.839	252.587	32.8036	196.821	157.457	72.1678	400.204	852.893	580.623	291.952	22.9625	682.314	144.336	377.241	820.089	570.782	492.053	429.727	1397.43	180.42	918.5	396.923	813.528	770.884	1351.51	298.512	150.896	1062.84	193.541	560.941	541.259
455.97	75.4482					cellID232	154.177	688.875	403.484	751.202	1075.96	328.036	373.961	1184.21	124.654	127.934	364.12	213.223	433.007	734.8	131.214	6.56071	282.111	419.886	344.437	318.195	597.025	249.307	396.923	1177.65	134.495	941.462	157.457	1197.33	229.625	636.389	180.42	229.625	688.875	131.214	1282.62	200.102	223.064	337.877	29.5232	639.67	131.214	216.504	619.987
42.6446	108.252					cellID233	1217.01	196.821	160.737	383.802	501.895	597.025	265.709	724.959	731.52	757.762	974.266	91.85	55.7661	354.279	964.425	147.616	85.2893	282.111	849.612	180.42	111.532	1236.69	127.934	564.221	436.287	226.345	193.541	724.959	216.504	16.4018	75.4482	800.407	993.948	462.53	449.409	1436.8	262.429	780.725	255.868	118.093	180.42	82.0089	173.859
36.0839	45.925					cellID234	206.662	679.034	170.579	1128.44	806.968	767.603	547.82	282.111	65.6071	1082.52	209.943	154.177	705.277	528.137	246.027	49.2053	1095.64	252.587	1180.93	196.821	118.093	610.146	295.232	45.925	216.504	350.998	282.111	95.1303	121.373	213.223	1213.73	515.016	203.382	85.2893	488.773	249.307	551.1	836.491	777.445	314.914	387.082	478.932	121.373
36.0839	114.812					cellID235	111.532	180.42	505.175	118.093	193.541	275.55	134.495	236.186	328.036	157.457	85.2893	275.55	13.1214	150.896	173.859	82.0089	905.378	301.793	567.502	137.775	695.436	570.782	1305.58	957.864	150.896	236.186	433.007	82.0089	268.989	285.391	390.362	203.382	88.5696	121.373	82.0089	259.148	469.091	1358.07	177.139	741.361	157.457	144.336	416.605
55.7661	101.691					cellID236	32.8036	190.261	134.495	298.512	65.6071	455.97	216.504	206.662	872.575	938.182	1079.24	377.241	442.848	328.036	334.596	246.027	209.943	1144.84	918.5	301.793	203.382	239.466	242.746	754.482	1007.07	124.654	242.746	101.691	652.791	373.961	101.691	1131.72	551.1	1919.01	216.504	344.437	124.654	364.12	1115.32	452.689	157.457	95.1303	902.098
403.484	515.016					cellID237	196.821	177.139	577.343	390.362	1000.51	177.139	892.257	1075.96	200.102	423.166	2066.62	173.859	85.2893	1043.15	91.85	616.707	150.896	196.821	1233.41	701.996	380.521	662.632	629.828	1217.01	459.25	600.305	1138.28	636.389	68.8875	314.914	754.482	301.793	255.868	196.821	203.382	344.437	495.334	314.914	377.241	449.409	223.064	114.812	679.034
426.446	55.7661					cellID238	167.298	95.1303	127.934	101.691	413.325	475.652	160.737	557.661	186.98	505.175	354.279	216.504	583.903	1299.02	144.336	1118.6	633.109	278.83	59.0464	419.886	196.821	816.809	846.332	298.512	636.389	213.223	55.7661	101.691	718.398	278.83	429.727	954.584	396.923	213.223	1574.57	85.2893	452.689	1043.15	272.27	485.493	843.052	764.323	314.914
82.0089	95.1303					cellID239	193.541	465.811	262.429	52.4857	157.457	813.528	439.568	259.148	419.886	429.727	377.241	633.109	88.5696	268.989	948.023	1745.15	219.784	1440.08	537.978	226.345	88.5696	62.3268	42.6446	485.493	104.971	232.905	544.539	774.164	957.864	193.541	308.354	590.464	193.541	387.082	118.093	951.303	262.429	95.1303	987.387	413.325	642.95	167.298	213.223
262.429	387.082					cellID240	278.83	226.345	701.996	16.4018	780.725	308.354	761.043	262.429	167.298	36.0839	75.4482	567.502	423.166	961.144	734.8	1358.07	318.195	190.261	118.093	547.82	570.782	131.214	354.279	400.204	265.709	249.307	728.239	1981.34	446.129	131.214	203.382	593.745	108.252	186.98	380.521	98.4107	554.38	1125.16	147.616	1410.55	246.027	314.914	186.98
82.0089	439.568					cellID241	757.762	160.737	347.718	137.775	350.998	524.857	196.821	498.614	75.4482	367.4	177.139	1787.79	141.055	1253.1	147.616	36.0839	544.539	144.336	236.186	1033.31	511.736	331.316	295.232	682.314	574.062	1377.75	255.868	452.689	442.848	252.587	672.473	45.925	118.093	426.446	114.812	1167.81	137.775	396.923	1030.03	203.382	629.828	1321.98	68.8875
170.579	452.689					cellID242	354.279	321.475	308.354	154.177	134.495	846.332	72.1678	121.373	305.073	872.575	164.018	882.416	324.755	734.8	213.223	265.709	439.568	203.382	141.055	328.036	19.6821	610.146	508.455	203.382	282.111	226.345	272.27	613.427	137.775	180.42	301.793	590.464	65.6071	108.252	150.896	803.687	1105.48	806.968	114.812	301.793	216.504	482.212	298.512
114.812	49.2053					cellID243	118.093	482.212	272.27	150.896	331.316	137.775	977.546	39.3643	278.83	255.868	839.771	419.886	567.502	173.859	141.055	141.055	387.082	498.614	888.977	1177.65	980.827	852.893	2053.5	131.214	406.764	1016.91	170.579	436.287	160.737	944.743	131.214	410.045	974.266	396.923	872.575	537.978	406.764	213.223	646.23	406.764	229.625	318.195	216.504
65.6071	564.221					cellID244	213.223	1272.78	216.504	698.716	544.539	318.195	209.943	1105.48	433.007	59.0464	911.939	1272.78	492.053	373.961	1115.32	862.734	111.532	413.325	278.83	505.175	957.864	252.587	1049.71	131.214	747.921	183.7	833.211	455.97	98.4107	200.102	626.548	78.7286	475.652	59.0464	656.071	285.391	206.662	528.137	665.912	134.495	610.146	278.83	925.061
82.0089	265.709					cellID245	45.925	800.407	272.27	787.286	160.737	600.305	65.6071	141.055	262.429	173.859	577.343	216.504	1154.69	98.4107	465.811	416.605	95.1303	1223.57	242.746	249.307	797.127	101.691	285.391	1148.12	1669.7	364.12	295.232	104.971	928.341	298.512	518.296	180.42	298.512	1364.63	298.512	396.923	1121.88	836.491	957.864	68.8875	259.148	629.828	75.4482
147.616	459.25					cellID246	157.457	265.709	295.232	216.504	229.625	88.5696	606.866	88.5696	328.036	318.195	1236.69	150.896	45.925	318.195	357.559	426.446	472.371	455.97	137.775	314.914	203.382	137.775	619.987	255.868	111.532	324.755	216.504	1410.55	85.2893	298.512	160.737	22.9625	692.155	114.812	72.1678	659.352	344.437	400.204	718.398	278.83	249.307	157.457	232.905
118.093	216.504					cellID247	301.793	104.971	839.771	118.093	511.736	816.809	36.0839	282.111	918.5	52.4857	114.812	291.952	761.043	767.603	59.0464	360.839	150.896	26.2429	482.212	754.482	442.848	1177.65	59.0464	642.95	114.812	869.295	400.204	357.559	406.764	390.362	170.579	85.2893	147.616	321.475	1338.39	1233.41	262.429	75.4482	193.541	531.418	180.42	193.541	183.7
177.139	137.775					cellID248	347.718	118.093	118.093	488.773	462.53	157.457	436.287	19.6821	1814.04	383.802	521.577	1066.12	721.678	485.493	1056.27	590.464	478.932	193.541	882.416	272.27	236.186	449.409	396.923	331.316	587.184	209.943	446.129	98.4107	777.445	406.764	774.164	85.2893	528.137	196.821	229.625	177.139	239.466	1013.63	518.296	104.971	259.148	1007.07	170.579
508.455	42.6446					cellID249	524.857	390.362	1167.81	288.671	1056.27	190.261	259.148	836.491	213.223	219.784	744.641	298.512	154.177	528.137	341.157	252.587	108.252	180.42	337.877	328.036	505.175	49.2053	314.914	206.662	288.671	1499.12	1453.2	295.232	551.1	252.587	570.782	150.896	603.586	301.793	288.671	1226.85	19.6821	127.934	229.625	334.596	288.671	295.232	262.429
170.579	45.925					cellID250	488.773	52.4857	150.896	606.866	239.466	265.709	314.914	216.504	223.064	1105.48	98.4107	311.634	1026.75	164.018	104.971	692.155	1085.8	324.755	744.641	239.466	318.195	872.575	150.896	213.223	593.745	593.745	583.903	1230.13	1102.2	944.743	85.2893	308.354	551.1	59.0464	127.934	196.821	75.4482	784.005	144.336	154.177	144.336	328.036	616.707
232.905	347.718					cellID251	229.625	101.691	226.345	203.382	498.614	364.12	180.42	902.098	249.307	377.241	39.3643	869.295	370.68	170.579	475.652	196.821	682.314	1705.79	216.504	446.129	583.903	246.027	534.698	232.905	111.532	957.864	813.528	242.746	134.495	1210.45	42.6446	239.466	1013.63	544.539	216.504	429.727	564.221	1069.4	400.204	26.2429	98.4107	1226.85	265.709
147.616	65.6071					cellID252	531.418	403.484	567.502	206.662	970.986	610.146	442.848	85.2893	36.0839	433.007	72.1678	127.934	252.587	127.934	419.886	800.407	150.896	75.4482	751.202	1469.6	111.532	360.839	862.734	85.2893	721.678	239.466	160.737	101.691	85.2893	387.082	295.232	91.85	1082.52	180.42	898.818	55.7661	469.091	1167.81	442.848	347.718	387.082	610.146	127.934
446.129	59.0464					cellID253	200.102	616.707	1518.81	131.214	229.625	268.989	551.1	652.791	282.111	1289.18	597.025	268.989	154.177	59.0464	272.27	1112.04	65.6071	685.595	521.577	393.643	1249.82	1239.97	551.1	78.7286	413.325	337.877	1627.06	193.541	396.923	859.453	278.83	613.427	547.82	472.371	173.859	157.457	62.3268	1407.27	127.934	98.4107	544.539	219.784	662.632
157.457	190.261					cellID254	295.232	380.521	285.391	944.743	813.528	232.905	242.746	997.228	229.625	656.071	790.566	157.457	55.7661	423.166	583.903	150.896	278.83	111.532	173.859	967.705	196.821	164.018	147.616	45.925	311.634	633.109	1131.72	308.354	478.932	675.753	1092.36	688.875	209.943	505.175	465.811	406.764	1220.29	770.884	360.839	249.307	869.295	610.146	265.709
78.7286	167.298					cellID255	797.127	219.784	141.055	593.745	91.85	186.98	606.866	272.27	380.521	744.641	1262.94	150.896	426.446	462.53	213.223	685.595	216.504	252.587	249.307	931.621	180.42	442.848	862.734	728.239	1833.72	180.42	121.373	65.6071	1112.04	144.336	508.455	905.378	600.305	377.241	557.661	101.691	65.6071	1449.92	619.987	741.361	173.859	787.286	754.482
203.382	295.232					cellID256	501.895	246.027	246.027	160.737	177.139	216.504	1833.72	111.532	406.764	357.559	9.84107	213.223	75.4482	1194.05	511.736	961.144	186.98	423.166	321.475	298.512	216.504	95.1303	954.584	1069.4	223.064	144.336	246.027	219.784	131.214	511.736	337.877	429.727	82.0089	364.12	252.587	186.98	1072.68	764.323	157.457	78.7286	75.4482	193.541	134.495
16.4018	154.177					cellID257	1236.69	134.495	288.671	1282.62	1390.87	892.257	75.4482	150.896	1016.91	452.689	131.214	42.6446	387.082	482.212	780.725	154.177	177.139	173.859	1167.81	137.775	186.98	419.886	577.343	91.85	908.659	390.362	278.83	934.902	337.877	203.382	606.866	757.762	324.755	908.659	127.934	321.475	813.528	1433.52	1046.43	255.868	239.466	1108.76	91.85
213.223	268.989					cellID258	521.577	701.996	764.323	324.755	95.1303	1043.15	1062.84	213.223	656.071	469.091	1426.96	131.214	291.952	101.691	1548.33	111.532	350.998	925.061	98.4107	524.857	449.409	39.3643	104.971	108.252	124.654	442.848	715.118	305.073	1180.93	1121.88	321.475	88.5696	321.475	921.78	521.577	272.27	350.998	114.812	1085.8	623.268	377.241	29.5232	541.259
370.68	429.727					cellID259	68.8875	1276.06	318.195	1354.79	252.587	757.762	551.1	734.8	226.345	757.762	255.868	101.691	324.755	216.504	75.4482	429.727	246.027	1075.96	698.716	209.943	1430.24	259.148	419.886	101.691	216.504	206.662	219.784	541.259	282.111	515.016	150.896	68.8875	350.998	242.746	200.102	206.662	416.605	305.073	282.111	137.775	193.541	193.541	118.093
101.691	226.345					cellID260	485.493	104.971	954.584	196.821	111.532	373.961	272.27	449.409	360.839	738.08	521.577	183.7	282.111	1056.27	387.082	400.204	62.3268	469.091	275.55	219.784	1039.87	252.587	229.625	829.93	816.809	334.596	354.279	255.868	721.678	157.457	98.4107	226.345	701.996	131.214	121.373	1135	246.027	813.528	183.7	501.895	364.12	229.625	101.691
42.6446	216.504					cellID261	39.3643	157.457	383.802	1157.97	177.139	452.689	19.6821	692.155	131.214	328.036	357.559	291.952	410.045	560.941	570.782	45.925	42.6446	777.445	236.186	193.541	387.082	597.025	357.559	85.2893	590.464	82.0089	219.784	1007.07	288.671	459.25	114.812	203.382	1226.85	324.755	226.345	977.546	347.718	137.775	597.025	101.691	613.427	350.998	104.971
131.214	268.989					cellID262	396.923	278.83	446.129	328.036	406.764	387.082	186.98	85.2893	150.896	583.903	111.532	1141.56	173.859	167.298	367.4	72.1678	1715.63	278.83	816.809	141.055	144.336	557.661	108.252	104.971	232.905	341.157	127.934	577.343	196.821	587.184	160.737	114.812	455.97	419.886	213.223	177.139	121.373	32.8036	314.914	298.512	577.343	314.914	862.734
406.764	501.895					cellID263	567.502	774.164	98.4107	167.298	373.961	232.905	1630.34	285.391	141.055	597.025	472.371	206.662	551.1	183.7	219.784	95.1303	370.68	124.654	436.287	124.654	101.691	209.943	711.837	429.727	85.2893	780.725	104.971	236.186	229.625	331.316	331.316	272.27	255.868	629.828	219.784	275.55	583.903	157.457	642.95	170.579	134.495	114.812	980.827
311.634	324.755					cellID264	708.557	616.707	905.378	298.512	1272.78	446.129	393.643	141.055	452.689	88.5696	826.65	413.325	75.4482	341.157	91.85	390.362	114.812	62.3268	619.987	177.139	1125.16	419.886	298.512	127.934	360.839	203.382	167.298	967.705	521.577	416.605	177.139	859.453	951.303	118.093	360.839	82.0089	173.859	193.541	223.064	321.475	186.98	36.0839	580.623
170.579	301.793					cellID265	137.775	173.859	895.537	462.53	669.193	344.437	95.1303	1341.67	318.195	131.214	692.155	806.968	275.55	498.614	186.98	665.912	219.784	127.934	1052.99	1571.29	59.0464	639.67	91.85	990.668	32.8036	272.27	285.391	869.295	646.23	298.512	547.82	780.725	104.971	180.42	55.7661	511.736	75.4482	272.27	462.53	144.336	95.1303	141.055	134.495
121.373	141.055					cellID266	770.884	1653.3	101.691	301.793	1102.2	619.987	741.361	439.568	675.753	275.55	39.3643	321.475	275.55	213.223	898.818	383.802	186.98	419.886	183.7	1177.65	216.504	734.8	164.018	354.279	1367.91	377.241	295.232	85.2893	636.389	482.212	485.493	52.4857	439.568	862.734	964.425	160.737	183.7	314.914	570.782	173.859	275.55	206.662	308.354
173.859	321.475					cellID267	147.616	180.42	98.4107	219.784	410.045	324.755	91.85	478.932	141.055	701.996	396.923	288.671	114.812	400.204	373.961	101.691	387.082	662.632	173.859	813.528	275.55	961.144	265.709	213.223	1151.41	127.934	193.541	580.623	36.0839	147.616	570.782	413.325	577.343	1715.63	1043.15	1689.38	219.784	268.989	167.298	108.252	137.775	859.453	577.343
544.539	170.579					cellID268	1666.42	547.82	354.279	590.464	262.429	32.8036	314.914	396.923	150.896	45.925	1171.09	554.38	144.336	619.987	85.2893	72.1678	121.373	52.4857	104.971	321.475	321.475	160.737	252.587	223.064	984.107	544.539	65.6071	134.495	544.539	6.56071	1043.15	45.925	567.502	1259.66	236.186	226.345	144.336	446.129	265.709	190.261	131.214	131.214	213.223
495.334	167.298					cellID269	328.036	98.4107	275.55	613.427	39.3643	301.793	305.073	1226.85	272.27	42.6446	121.373	186.98	200.102	642.95	662.632	101.691	239.466	114.812	118.093	406.764	357.559	177.139	160.737	229.625	239.466	249.307	137.775	108.252	206.662	337.877	1981.34	685.595	131.214	708.557	564.221	485.493	223.064	426.446	528.137	1604.09	114.812	45.925	108.252
239.466	259.148					cellID270	1190.77	183.7	29.5232	1285.9	226.345	180.42	321.475	1066.12	328.036	633.109	426.446	278.83	193.541	688.875	186.98	104.971	938.182	324.755	524.857	1295.74	770.884	183.7	111.532	518.296	1791.07	157.457	843.052	724.959	157.457	118.093	318.195	190.261	734.8	55.7661	114.812	780.725	508.455	318.195	226.345	308.354	423.166	1318.7	39.3643
65.6071	13.1214					cellID271	272.27	111.532	1253.1	285.391	465.811	232.905	49.2053	416.605	226.345	147.616	800.407	242.746	1171.09	78.7286	416.605	1125.16	577.343	613.427	200.102	633.109	305.073	1187.49	291.952	144.336	65.6071	574.062	239.466	911.939	160.737	305.073	85.2893	301.793	249.307	295.232	328.036	1348.23	167.298	652.791	209.943	741.361	239.466	383.802	328.036
209.943	98.4107					cellID272	164.018	262.429	646.23	55.7661	836.491	547.82	590.464	118.093	642.95	209.943	1046.43	993.948	505.175	626.548	377.241	213.223	200.102	2030.54	236.186	183.7	403.484	741.361	980.827	1482.72	164.018	147.616	390.362	974.266	439.568	806.968	111.532	298.512	183.7	68.8875	728.239	42.6446	216.504	360.839	196.821	62.3268	341.157	970.986	314.914
121.373	301.793					cellID273	82.0089	249.307	580.623	111.532	137.775	147.616	314.914	262.429	42.6446	55.7661	186.98	410.045	1039.87	121.373	925.061	1190.77	137.775	180.42	390.362	131.214	88.5696	1085.8	167.298	836.491	272.27	350.998	416.605	554.38	610.146	32.8036	314.914	331.316	997.228	1610.66	764.323	150.896	301.793	403.484	459.25	619.987	590.464	275.55	177.139
65.6071	429.727					cellID274	413.325	196.821	42.6446	688.875	518.296	59.0464	1079.24	370.68	688.875	619.987	196.821	383.802	134.495	557.661	137.775	301.793	22.9625	167.298	137.775	167.298	193.541	515.016	328.036	987.387	226.345	1072.68	410.045	501.895	137.775	784.005	259.148	311.634	121.373	511.736	416.605	590.464	337.877	564.221	469.091	78.7286	104.971	305.073	114.812
82.0089	68.8875					cellID275	127.934	262.429	95.1303	377.241	206.662	1479.44	1157.97	344.437	88.5696	551.1	341.157	141.055	127.934	98.4107	196.821	65.6071	268.989	623.268	593.745	95.1303	1135	186.98	39.3643	1262.94	229.625	85.2893	314.914	423.166	452.689	2079.75	170.579	537.978	718.398	518.296	380.521	265.709	328.036	350.998	301.793	134.495	902.098	757.762	774.164
177.139	419.886					cellID276	528.137	95.1303	331.316	433.007	239.466	265.709	659.352	360.839	574.062	278.83	1046.43	990.668	400.204	373.961	784.005	1026.75	147.616	219.784	154.177	95.1303	150.896	882.416	177.139	964.425	114.812	580.623	150.896	301.793	1456.48	226.345	524.857	941.462	393.643	268.989	846.332	177.139	75.4482	203.382	147.616	121.373	124.654	587.184	367.4
341.157	111.532					cellID277	1197.33	350.998	603.586	324.755	656.071	285.391	29.5232	173.859	1531.93	357.559	85.2893	1052.99	55.7661	236.186	265.709	859.453	331.316	118.093	583.903	505.175	173.859	160.737	751.202	1023.47	498.614	364.12	836.491	675.753	154.177	252.587	416.605	465.811	91.85	200.102	672.473	524.857	180.42	672.473	583.903	45.925	459.25	147.616	209.943
32.8036	416.605					cellID278	186.98	387.082	186.98	226.345	393.643	259.148	1217.01	416.605	137.775	613.427	1236.69	134.495	131.214	721.678	298.512	137.775	426.446	95.1303	167.298	642.95	636.389	134.495	1059.56	393.643	390.362	104.971	104.971	419.886	232.905	216.504	219.784	974.266	331.316	1341.67	370.68	364.12	78.7286	925.061	1030.03	124.654	226.345	767.603	49.2053
200.102	485.493					cellID279	249.307	777.445	623.268	213.223	59.0464	223.064	164.018	101.691	423.166	498.614	459.25	216.504	925.061	938.182	997.228	118.093	82.0089	45.925	974.266	157.457	1305.58	324.755	784.005	1197.33	419.886	679.034	485.493	944.743	186.98	124.654	331.316	170.579	393.643	95.1303	1066.12	193.541	183.7	223.064	131.214	216.504	656.071	154.177	114.812
55.7661	239.466					cellID280	223.064	1039.87	1108.76	652.791	196.821	216.504	600.305	305.073	387.082	603.586	1043.15	101.691	26.2429	534.698	997.228	610.146	688.875	173.859	465.811	465.811	511.736	925.061	314.914	590.464	1115.32	488.773	387.082	278.83	104.971	255.868	177.139	820.089	419.886	521.577	787.286	65.6071	22.9625	639.67	137.775	311.634	259.148	449.409	308.354
203.382	580.623					cellID281	88.5696	1367.91	91.85	806.968	767.603	301.793	938.182	298.512	137.775	268.989	478.932	180.42	223.064	1512.24	229.625	262.429	324.755	439.568	367.4	551.1	1325.26	49.2053	583.903	1338.39	255.868	42.6446	137.775	62.3268	295.232	203.382	961.144	551.1	206.662	1272.78	147.616	55.7661	1131.72	416.605	114.812	150.896	131.214	45.925	921.78
52.4857	406.764					cellID282	1007.07	551.1	1089.08	721.678	246.027	186.98	65.6071	255.868	62.3268	200.102	1167.81	997.228	597.025	603.586	134.495	68.8875	433.007	413.325	685.595	200.102	869.295	544.539	72.1678	68.8875	95.1303	62.3268	642.95	180.42	127.934	485.493	321.475	219.784	52.4857	236.186	649.511	1239.97	1105.48	147.616	482.212	65.6071	560.941	439.568	400.204
52.4857	236.186					cellID283	229.625	318.195	236.186	213.223	301.793	856.173	223.064	154.177	649.511	672.473	347.718	209.943	501.895	350.998	232.905	600.305	396.923	629.828	593.745	285.391	213.223	334.596	252.587	118.093	104.971	721.678	803.687	101.691	65.6071	442.848	469.091	1367.91	308.354	734.8	455.97	360.839	255.868	1079.24	232.905	400.204	177.139	728.239	455.97
72.1678	160.737					cellID284	377.241	1646.74	478.932	154.177	42.6446	311.634	91.85	820.089	98.4107	508.455	751.202	393.643	236.186	741.361	410.045	22.9625	16.4018	410.045	200.102	282.111	265.709	1066.12	242.746	921.78	334.596	754.482	380.521	213.223	1233.41	311.634	85.2893	314.914	206.662	295.232	1151.41	206.662	1154.69	65.6071	990.668	455.97	396.923	354.279	26.2429
219.784	350.998					cellID285	547.82	305.073	72.1678	449.409	193.541	433.007	272.27	685.595	554.38	259.148	757.762	393.643	118.093	613.427	154.177	170.579	774.164	1686.1	141.055	990.668	134.495	774.164	528.137	49.2053	124.654	433.007	852.893	193.541	390.362	757.762	59.0464	101.691	616.707	498.614	259.148	229.625	173.859	682.314	137.775	118.093	282.111	62.3268	1180.93
59.0464	390.362					cellID286	580.623	1315.42	724.959	275.55	42.6446	770.884	921.78	803.687	239.466	206.662	298.512	774.164	49.2053	1036.59	642.95	252.587	403.484	613.427	390.362	111.532	324.755	144.336	501.895	160.737	236.186	16.4018	141.055	150.896	239.466	226.345	626.548	272.27	141.055	39.3643	334.596	1020.19	170.579	1397.43	206.662	423.166	82.0089	885.696	324.755
511.736	213.223					cellID287	383.802	216.504	216.504	679.034	65.6071	118.093	108.252	262.429	268.989	1410.55	268.989	567.502	242.746	262.429	121.373	652.791	1479.44	78.7286	249.307	856.173	357.559	285.391	980.827	203.382	104.971	1151.41	213.223	246.027	344.437	55.7661	1085.8	29.5232	1115.32	177.139	108.252	91.85	446.129	108.252	498.614	75.4482	383.802	770.884	104.971
131.214	78.7286					cellID288	515.016	101.691	354.279	682.314	121.373	364.12	357.559	1108.76	111.532	295.232	406.764	1036.59	255.868	1833.72	367.4	259.148	1056.27	170.579	216.504	88.5696	91.85	291.952	127.934	252.587	1315.42	1049.71	68.8875	154.177	91.85	111.532	803.687	524.857	1236.69	429.727	88.5696	98.4107	127.934	324.755	505.175	1587.69	587.184	764.323	88.5696
180.42	413.325					cellID289	131.214	826.65	114.812	439.568	433.007	52.4857	373.961	239.466	1840.28	1230.13	291.952	433.007	721.678	423.166	262.429	137.775	1239.97	964.425	482.212	423.166	557.661	633.109	154.177	78.7286	186.98	229.625	616.707	377.241	121.373	1387.59	567.502	164.018	259.148	439.568	1095.64	524.857	59.0464	1508.96	226.345	209.943	419.886	472.371	1016.91
301.793	262.429					cellID290	324.755	150.896	1016.91	249.307	547.82	396.923	226.345	580.623	636.389	78.7286	68.8875	108.252	1492.56	242.746	157.457	285.391	1403.99	560.941	249.307	469.091	111.532	268.989	121.373	590.464	196.821	68.8875	275.55	144.336	603.586	272.27	390.362	892.257	334.596	209.943	147.616	547.82	367.4	478.932	337.877	262.429	88.5696	341.157	413.325
282.111	337.877					cellID291	354.279	203.382	42.6446	196.821	823.37	42.6446	416.605	328.036	1492.56	255.868	557.661	29.5232	629.828	255.868	262.429	209.943	154.177	416.605	780.725	610.146	1505.68	406.764	1351.51	180.42	452.689	137.775	442.848	206.662	213.223	806.968	68.8875	1128.44	196.821	259.148	505.175	59.0464	62.3268	560.941	242.746	1417.11	613.427	193.541	806.968
141.055	311.634					cellID292	186.98	367.4	88.5696	39.3643	65.6071	196.821	209.943	95.1303	203.382	239.466	1338.39	26.2429	1407.27	882.416	219.784	1187.49	282.111	186.98	200.102	934.902	406.764	446.129	154.177	744.641	829.93	941.462	554.38	373.961	219.784	400.204	961.144	209.943	52.4857	75.4482	534.698	636.389	114.812	170.579	223.064	213.223	826.65	413.325	482.212
308.354	124.654					cellID293	91.85	442.848	751.202	948.023	213.223	843.052	72.1678	1722.19	59.0464	226.345	268.989	167.298	485.493	357.559	19.6821	75.4482	295.232	1348.23	1469.6	360.839	367.4	45.925	196.821	869.295	111.532	551.1	718.398	390.362	131.214	485.493	62.3268	869.295	665.912	272.27	724.959	429.727	337.877	902.098	62.3268	275.55	141.055	95.1303	160.737
118.093	291.952					cellID294	790.566	101.691	396.923	75.4482	229.625	728.239	823.37	246.027	390.362	180.42	206.662	213.223	1167.81	744.641	134.495	459.25	186.98	157.457	446.129	423.166	183.7	246.027	49.2053	278.83	423.166	859.453	278.83	528.137	879.136	1217.01	419.886	124.654	587.184	524.857	95.1303	104.971	147.616	695.436	206.662	423.166	583.903	232.905	1112.04
216.504	298.512					cellID295	45.925	485.493	137.775	1545.05	259.148	285.391	764.323	1840.28	137.775	711.837	55.7661	1102.2	180.42	42.6446	49.2053	400.204	196.821	150.896	121.373	262.429	36.0839	104.971	95.1303	455.97	78.7286	118.093	869.295	308.354	278.83	150.896	295.232	492.053	101.691	311.634	439.568	183.7	547.82	1184.21	39.3643	314.914	278.83	738.08	613.427
141.055	183.7					cellID296	95.1303	390.362	36.0839	908.659	793.846	200.102	393.643	157.457	1272.78	170.579	344.437	252.587	91.85	95.1303	131.214	213.223	134.495	341.157	144.336	895.537	977.546	478.932	787.286	62.3268	734.8	246.027	449.409	1364.63	311.634	439.568	164.018	118.093	232.905	350.998	150.896	272.27	993.948	977.546	85.2893	104.971	262.429	1013.63	642.95
98.4107	305.073					cellID297	104.971	219.784	219.784	541.259	862.734	272.27	173.859	157.457	85.2893	108.252	360.839	239.466	52.4857	124.654	16.4018	872.575	446.129	531.418	360.839	439.568	265.709	472.371	705.277	118.093	439.568	764.323	249.307	78.7286	55.7661	206.662	308.354	902.098	275.55	515.016	669.193	121.373	446.129	754.482	39.3643	157.457	478.932	583.903	147.616
124.654	465.811					cellID298	55.7661	301.793	364.12	134.495	311.634	885.696	537.978	482.212	170.579	1381.03	357.559	1151.41	16.4018	1472.88	387.082	347.718	642.95	410.045	190.261	121.373	324.755	396.923	52.4857	580.623	636.389	157.457	111.532	938.182	65.6071	308.354	321.475	314.914	49.2053	406.764	787.286	554.38	196.821	223.064	370.68	613.427	314.914	82.0089	177.139
45.925	403.484					cellID299	731.52	301.793	347.718	488.773	554.38	200.102	193.541	101.691	75.4482	413.325	455.97	537.978	200.102	268.989	288.671	268.989	495.334	462.53	268.989	193.541	134.495	301.793	344.437	1108.76	642.95	200.102	462.53	82.0089	229.625	462.53	62.3268	291.952	311.634	114.812	101.691	226.345	127.934	938.182	134.495	59.0464	255.868	170.579	623.268
78.7286	121.373					cellID300	396.923	272.27	246.027	1285.9	534.698	157.457	268.989	629.828	1512.24	141.055	295.232	544.539	347.718	85.2893	108.252	833.211	278.83	167.298	833.211	603.586	344.437	265.709	1118.6	757.762	282.111	610.146	606.866	1239.97	918.5	216.504	639.67	1046.43	301.793	78.7286	255.868	485.493	213.223	147.616	157.457	242.746	216.504	301.793	413.325
475.652	328.036					cellID301	478.932	183.7	2037.1	36.0839	216.504	157.457	305.073	531.418	288.671	350.998	285.391	931.621	574.062	305.073	656.071	413.325	137.775	544.539	984.107	147.616	101.691	492.053	124.654	593.745	193.541	744.641	239.466	318.195	1344.95	377.241	1236.69	741.361	127.934	488.773	144.336	764.323	360.839	39.3643	1627.06	1089.08	364.12	406.764	288.671
127.934	75.4482					cellID302	524.857	65.6071	255.868	265.709	557.661	416.605	190.261	321.475	547.82	305.073	124.654	111.532	1440.08	564.221	347.718	564.221	606.866	695.436	226.345	1049.71	403.484	239.466	656.071	1364.63	357.559	324.755	19.6821	941.462	157.457	121.373	669.193	964.425	1112.04	557.661	790.566	236.186	347.718	1003.79	150.896	918.5	744.641	1371.19	160.737
121.373	88.5696					cellID303	246.027	36.0839	652.791	629.828	170.579	606.866	656.071	150.896	387.082	301.793	518.296	1141.56	72.1678	600.305	321.475	426.446	183.7	150.896	72.1678	285.391	685.595	695.436	485.493	419.886	137.775	275.55	55.7661	1374.47	157.457	1394.15	275.55	659.352	337.877	68.8875	91.85	442.848	186.98	68.8875	606.866	219.784	967.705	55.7661	111.532
390.362	252.587					cellID304	1036.59	180.42	433.007	757.762	164.018	164.018	200.102	708.557	29.5232	124.654	600.305	154.177	278.83	1545.05	364.12	39.3643	52.4857	278.83	121.373	718.398	131.214	262.429	1213.73	964.425	223.064	495.334	131.214	836.491	1092.36	183.7	803.687	396.923	111.532	1138.28	150.896	108.252	820.089	1007.07	134.495	373.961	219.784	331.316	738.08
275.55	101.691					cellID305	223.064	1403.99	193.541	154.177	137.775	898.818	111.532	180.42	560.941	91.85	613.427	311.634	68.8875	803.687	685.595	373.961	416.605	285.391	410.045	246.027	396.923	255.868	1443.36	649.511	160.737	209.943	1121.88	1092.36	121.373	262.429	485.493	564.221	252.587	370.68	508.455	718.398	311.634	324.755	255.868	344.437	1092.36	229.625	134.495
265.709	285.391					cellID306	1102.2	154.177	85.2893	1010.35	941.462	419.886	413.325	633.109	59.0464	124.654	111.532	282.111	370.68	121.373	574.062	173.859	206.662	764.323	88.5696	177.139	515.016	597.025	164.018	462.53	301.793	869.295	1213.73	249.307	521.577	206.662	416.605	305.073	226.345	1249.82	688.875	157.457	364.12	1082.52	547.82	288.671	131.214	1030.03	652.791
91.85	265.709					cellID307	452.689	265.709	216.504	186.98	341.157	400.204	314.914	108.252	68.8875	144.336	216.504	357.559	55.7661	518.296	255.868	265.709	570.782	167.298	101.691	373.961	816.809	131.214	298.512	423.166	600.305	485.493	167.298	1253.1	941.462	39.3643	85.2893	1052.99	380.521	705.277	216.504	951.303	501.895	403.484	1666.42	91.85	387.082	137.775	587.184
196.821	193.541					cellID308	1597.53	137.775	65.6071	29.5232	209.943	147.616	268.989	291.952	1157.97	36.0839	970.986	278.83	183.7	892.257	170.579	508.455	95.1303	459.25	262.429	213.223	1033.31	298.512	150.896	738.08	328.036	16.4018	246.027	144.336	413.325	127.934	734.8	515.016	288.671	337.877	390.362	206.662	396.923	951.303	65.6071	206.662	111.532	239.466	22.9625
36.0839	354.279					cellID309	747.921	203.382	1873.08	157.457	902.098	170.579	465.811	915.219	85.2893	203.382	72.1678	137.775	1000.51	13.1214	534.698	196.821	367.4	436.287	337.877	249.307	305.073	593.745	167.298	268.989	16.4018	1207.17	206.662	150.896	357.559	259.148	131.214	793.846	75.4482	275.55	888.977	22.9625	442.848	68.8875	498.614	29.5232	164.018	488.773	465.811
209.943	190.261					cellID310	383.802	1033.31	209.943	147.616	797.127	1072.68	29.5232	111.532	183.7	150.896	354.279	701.996	232.905	357.559	219.784	59.0464	741.361	157.457	216.504	1033.31	180.42	390.362	147.616	203.382	882.416	154.177	331.316	134.495	934.902	167.298	410.045	383.802	869.295	675.753	1030.03	344.437	88.5696	695.436	49.2053	157.457	511.736	1174.37	744.641
131.214	570.782					cellID311	590.464	246.027	268.989	121.373	285.391	78.7286	186.98	216.504	255.868	318.195	216.504	324.755	104.971	803.687	898.818	265.709	259.148	1200.61	298.512	416.605	446.129	249.307	259.148	291.952	406.764	321.475	656.071	1059.56	232.905	265.709	360.839	134.495	872.575	111.532	731.52	501.895	121.373	88.5696	751.202	350.998	36.0839	88.5696	223.064
219.784	285.391					cellID312	78.7286	1049.71	649.511	65.6071	114.812	305.073	961.144	39.3643	39.3643	196.821	311.634	288.671	157.457	29.5232	190.261	49.2053	524.857	695.436	898.818	429.727	360.839	567.502	167.298	1397.43	321.475	114.812	167.298	1230.13	170.579	1043.15	285.391	387.082	915.219	1407.27	200.102	216.504	111.532	285.391	518.296	298.512	305.073	803.687	741.361
127.934	160.737					cellID313	193.541	1741.87	55.7661	488.773	259.148	1499.12	1466.32	328.036	186.98	114.812	160.737	656.071	239.466	183.7	731.52	154.177	29.5232	206.662	95.1303	964.425	419.886	521.577	557.661	141.055	551.1	390.362	196.821	85.2893	278.83	757.762	416.605	577.343	328.036	360.839	72.1678	1617.22	91.85	55.7661	429.727	45.925	203.382	147.616	259.148
111.532	334.596					cellID314	108.252	114.812	29.5232	196.821	820.089	488.773	232.905	593.745	560.941	688.875	154.177	108.252	55.7661	147.616	537.978	305.073	88.5696	226.345	606.866	439.568	1026.75	314.914	62.3268	410.045	1171.09	213.223	505.175	370.68	288.671	59.0464	442.848	492.053	144.336	600.305	295.232	85.2893	485.493	623.268	501.895	1489.28	626.548	616.707	141.055
52.4857	524.857					cellID315	101.691	652.791	426.446	1220.29	1384.31	200.102	629.828	505.175	400.204	95.1303	68.8875	216.504	203.382	291.952	137.775	101.691	229.625	580.623	534.698	219.784	862.734	104.971	134.495	137.775	990.668	1338.39	180.42	321.475	560.941	915.219	652.791	262.429	242.746	144.336	242.746	1328.54	570.782	364.12	114.812	373.961	721.678	642.95	1508.96
186.98	278.83					cellID316	259.148	318.195	1266.22	301.793	291.952	150.896	380.521	121.373	32.8036	1718.91	252.587	190.261	334.596	150.896	1354.79	314.914	360.839	465.811	718.398	495.334	200.102	26.2429	400.204	127.934	810.248	265.709	268.989	278.83	101.691	62.3268	410.045	567.502	557.661	78.7286	229.625	137.775	121.373	439.568	547.82	219.784	1098.92	246.027	108.252
108.252	265.709					cellID317	334.596	226.345	1610.66	560.941	45.925	236.186	656.071	108.252	613.427	554.38	65.6071	226.345	1092.36	206.662	387.082	672.473	180.42	22.9625	213.223	547.82	662.632	347.718	885.696	380.521	104.971	91.85	350.998	285.391	55.7661	288.671	515.016	147.616	124.654	449.409	1062.84	1007.07	885.696	511.736	59.0464	242.746	390.362	285.391	482.212
101.691	141.055					cellID318	1522.09	688.875	613.427	328.036	1266.22	544.539	350.998	13.1214	131.214	675.753	85.2893	1023.47	770.884	78.7286	436.287	229.625	485.493	22.9625	459.25	328.036	350.998	328.036	186.98	895.537	285.391	118.093	52.4857	1436.8	993.948	164.018	833.211	665.912	652.791	1030.03	442.848	1338.39	141.055	728.239	603.586	118.093	68.8875	147.616	902.098
311.634	72.1678					cellID319	426.446	301.793	147.616	597.025	275.55	291.952	196.821	583.903	255.868	557.661	186.98	695.436	419.886	1121.88	1131.72	118.093	767.603	980.827	390.362	701.996	298.512	1125.16	249.307	170.579	147.616	350.998	1387.59	88.5696	262.429	252.587	600.305	170.579	934.902	114.812	305.073	262.429	22.9625	626.548	370.68	150.896	62.3268	186.98	229.625
39.3643	442.848					cellID320	209.943	1246.54	646.23	157.457	85.2893	268.989	406.764	646.23	52.4857	829.93	249.307	406.764	200.102	1364.63	593.745	196.821	328.036	888.977	298.512	295.232	396.923	357.559	173.859	291.952	186.98	101.691	452.689	88.5696	957.864	442.848	236.186	875.855	367.4	1125.16	1302.3	856.173	715.118	137.775	344.437	295.232	68.8875	770.884	469.091
173.859	104.971					cellID321	1020.19	1108.76	367.4	242.746	200.102	403.484	328.036	252.587	511.736	108.252	446.129	111.532	1046.43	511.736	350.998	131.214	1630.34	22.9625	2050.22	255.868	91.85	469.091	200.102	78.7286	268.989	59.0464	652.791	154.177	177.139	580.623	288.671	62.3268	200.102	534.698	659.352	321.475	85.2893	662.632	806.968	449.409	396.923	101.691	268.989
114.812	78.7286					cellID322	970.986	121.373	675.753	370.68	95.1303	446.129	49.2053	390.362	82.0089	265.709	157.457	59.0464	173.859	49.2053	111.532	482.212	127.934	341.157	321.475	29.5232	597.025	186.98	144.336	885.696	32.8036	1089.08	150.896	360.839	252.587	485.493	334.596	672.473	308.354	288.671	997.228	449.409	144.336	328.036	291.952	167.298	1226.85	734.8	226.345
265.709	75.4482					cellID323	1554.89	272.27	1650.02	288.671	147.616	62.3268	32.8036	157.457	85.2893	259.148	114.812	698.716	328.036	196.821	866.014	764.323	308.354	91.85	400.204	823.37	357.559	1184.21	183.7	400.204	521.577	29.5232	383.802	1085.8	131.214	567.502	206.662	196.821	403.484	1003.79	301.793	1148.12	528.137	1358.07	268.989	134.495	154.177	324.755	820.089
252.587	127.934					cellID324	226.345	383.802	1587.69	426.446	95.1303	334.596	98.4107	570.782	652.791	45.925	597.025	291.952	321.475	452.689	144.336	410.045	118.093	1164.53	213.223	141.055	747.921	144.336	639.67	255.868	213.223	213.223	915.219	662.632	160.737	213.223	380.521	88.5696	232.905	984.107	462.53	160.737	980.827	200.102	583.903	954.584	718.398	200.102	419.886
49.2053	295.232					cellID325	209.943	200.102	806.968	1217.01	613.427	147.616	1167.81	915.219	331.316	347.718	400.204	1239.97	751.202	1236.69	131.214	324.755	144.336	157.457	436.287	170.579	1102.2	275.55	229.625	157.457	770.884	347.718	406.764	741.361	1285.9	124.654	1561.45	32.8036	984.107	695.436	314.914	39.3643	95.1303	111.532	321.475	249.307	45.925	544.539	423.166
85.2893	406.764					cellID326	410.045	154.177	741.361	206.662	1577.85	85.2893	577.343	268.989	321.475	278.83	127.934	403.484	1000.51	78.7286	364.12	383.802	209.943	843.052	436.287	268.989	767.603	911.939	262.429	311.634	68.8875	452.689	400.204	196.821	262.429	72.1678	236.186	82.0089	492.053	265.709	239.466	19.6821	780.725	127.934	223.064	469.091	124.654	160.737	200.102
196.821	150.896					cellID327	249.307	167.298	131.214	1702.51	350.998	413.325	613.427	426.446	816.809	91.85	295.232	85.2893	433.007	82.0089	416.605	492.053	360.839	905.378	249.307	341.157	501.895	354.279	1052.99	223.064	147.616	636.389	236.186	354.279	295.232	1656.58	324.755	265.709	633.109	147.616	131.214	91.85	583.903	390.362	131.214	200.102	131.214	252.587	134.495
55.7661	26.2429					cellID328	695.436	298.512	1125.16	170.579	442.848	262.429	62.3268	288.671	672.473	593.745	1230.13	213.223	777.445	308.354	177.139	905.378	314.914	797.127	170.579	1413.83	324.755	616.707	373.961	1059.56	314.914	180.42	439.568	154.177	659.352	531.418	387.082	600.305	111.532	469.091	459.25	255.868	305.073	856.173	662.632	875.855	344.437	62.3268	875.855
95.1303	91.85					cellID329	173.859	124.654	154.177	121.373	216.504	186.98	318.195	574.062	488.773	495.334	567.502	544.539	150.896	196.821	249.307	318.195	383.802	843.052	114.812	413.325	1026.75	1200.61	767.603	331.316	59.0464	173.859	246.027	1092.36	1344.95	311.634	118.093	908.659	95.1303	134.495	219.784	124.654	469.091	367.4	275.55	285.391	334.596	62.3268	206.662
318.195	324.755					cellID330	137.775	728.239	875.855	383.802	183.7	406.764	1315.42	62.3268	321.475	482.212	1574.57	6.56071	259.148	436.287	144.336	275.55	334.596	580.623	236.186	95.1303	1725.47	255.868	472.371	341.157	1512.24	65.6071	554.38	1013.63	203.382	150.896	787.286	1128.44	265.709	639.67	131.214	249.307	406.764	505.175	1367.91	193.541	334.596	1118.6	731.52
72.1678	291.952					cellID331	121.373	613.427	137.775	150.896	72.1678	636.389	370.68	160.737	131.214	1236.69	45.925	291.952	390.362	85.2893	72.1678	160.737	810.248	600.305	118.093	793.846	433.007	324.755	200.102	373.961	301.793	1016.91	82.0089	419.886	711.837	692.155	68.8875	196.821	465.811	213.223	574.062	239.466	59.0464	344.437	173.859	252.587	118.093	738.08	705.277
85.2893	75.4482					cellID332	206.662	121.373	846.332	551.1	885.696	593.745	88.5696	200.102	321.475	272.27	446.129	347.718	314.914	131.214	193.541	482.212	354.279	1535.21	265.709	324.755	1075.96	311.634	744.641	170.579	1236.69	183.7	1098.92	1800.92	193.541	888.977	167.298	341.157	659.352	1026.75	72.1678	137.775	810.248	554.38	472.371	68.8875	1007.07	88.5696	127.934
216.504	147.616					cellID333	252.587	993.948	370.68	1220.29	682.314	177.139	177.139	180.42	226.345	111.532	403.484	16.4018	291.952	498.614	118.093	157.457	515.016	511.736	104.971	341.157	1656.58	180.42	810.248	111.532	78.7286	164.018	354.279	406.764	242.746	419.886	68.8875	180.42	111.532	1151.41	95.1303	78.7286	1066.12	403.484	354.279	121.373	921.78	190.261	193.541
495.334	160.737					cellID334	396.923	246.027	524.857	259.148	403.484	669.193	193.541	1131.72	154.177	547.82	311.634	203.382	167.298	623.268	462.53	216.504	78.7286	232.905	265.709	150.896	127.934	209.943	337.877	560.941	121.373	314.914	242.746	160.737	334.596	403.484	226.345	95.1303	177.139	459.25	29.5232	416.605	59.0464	1413.83	39.3643	314.914	111.532	88.5696	626.548
190.261	154.177					cellID335	1449.92	262.429	984.107	141.055	806.968	364.12	150.896	551.1	406.764	787.286	452.689	1253.1	452.689	101.691	160.737	1075.96	301.793	252.587	396.923	209.943	298.512	291.952	114.812	134.495	1167.81	459.25	144.336	1217.01	1180.93	186.98	623.268	866.014	239.466	262.429	131.214	285.391	141.055	521.577	98.4107	528.137	701.996	183.7	124.654
282.111	580.623					cellID336	400.204	167.298	387.082	469.091	328.036	183.7	101.691	275.55	1643.46	528.137	544.539	160.737	419.886	213.223	75.4482	928.341	567.502	170.579	22.9625	101.691	167.298	961.144	331.316	341.157	127.934	1643.46	383.802	170.579	167.298	42.6446	308.354	387.082	341.157	160.737	291.952	127.934	341.157	1108.76	862.734	623.268	167.298	1554.89	373.961
183.7	249.307					cellID337	383.802	308.354	350.998	268.989	639.67	118.093	232.905	216.504	65.6071	246.027	685.595	239.466	131.214	150.896	433.007	485.493	137.775	1272.78	173.859	337.877	101.691	285.391	29.5232	757.762	715.118	705.277	633.109	226.345	547.82	462.53	492.053	127.934	1056.27	88.5696	68.8875	1853.4	239.466	1105.48	301.793	547.82	833.211	213.223	134.495
380.521	127.934					cellID338	918.5	423.166	344.437	265.709	656.071	114.812	147.616	275.55	268.989	744.641	816.809	196.821	203.382	265.709	183.7	337.877	209.943	114.812	183.7	544.539	636.389	816.809	65.6071	39.3643	147.616	610.146	357.559	246.027	439.568	150.896	68.8875	603.586	173.859	226.345	114.812	147.616	203.382	272.27	649.511	305.073	291.952	610.146	223.064
213.223	127.934					cellID339	282.111	321.475	242.746	626.548	154.177	547.82	295.232	639.67	938.182	1528.65	42.6446	285.391	1200.61	91.85	862.734	403.484	390.362	1190.77	669.193	1518.81	288.671	305.073	478.932	160.737	967.705	1338.39	288.671	396.923	1010.35	311.634	1085.8	459.25	528.137	318.195	455.97	646.23	377.241	98.4107	131.214	843.052	101.691	22.9625	580.623
265.709	209.943					cellID340	209.943	413.325	95.1303	88.5696	583.903	695.436	52.4857	629.828	744.641	895.537	843.052	150.896	209.943	587.184	91.85	85.2893	255.868	633.109	534.698	1125.16	354.279	308.354	416.605	111.532	186.98	298.512	291.952	1200.61	52.4857	1643.46	246.027	157.457	101.691	603.586	639.67	170.579	190.261	236.186	383.802	698.716	209.943	318.195	213.223
131.214	173.859					cellID341	118.093	265.709	639.67	249.307	731.52	597.025	55.7661	390.362	905.378	291.952	203.382	255.868	124.654	701.996	492.053	364.12	757.762	160.737	101.691	68.8875	164.018	478.932	26.2429	629.828	511.736	587.184	203.382	682.314	124.654	275.55	347.718	1220.29	193.541	118.093	203.382	282.111	55.7661	334.596	344.437	124.654	180.42	321.475	196.821
170.579	147.616					cellID342	334.596	285.391	472.371	734.8	239.466	344.437	124.654	623.268	344.437	91.85	328.036	262.429	649.511	1112.04	311.634	810.248	229.625	65.6071	829.93	170.579	406.764	65.6071	275.55	59.0464	1020.19	1243.26	39.3643	91.85	364.12	252.587	600.305	354.279	413.325	154.177	242.746	124.654	344.437	78.7286	95.1303	68.8875	108.252	111.532	236.186
183.7	472.371					cellID343	898.818	403.484	403.484	85.2893	452.689	282.111	1341.67	1564.73	88.5696	387.082	1059.56	560.941	439.568	1013.63	104.971	118.093	127.934	646.23	242.746	433.007	528.137	262.429	350.998	82.0089	928.341	354.279	95.1303	590.464	268.989	324.755	987.387	410.045	242.746	154.177	229.625	449.409	114.812	272.27	216.504	888.977	1213.73	200.102	823.37
268.989	223.064					cellID344	554.38	85.2893	1049.71	387.082	587.184	282.111	652.791	698.716	98.4107	734.8	751.202	593.745	777.445	249.307	137.775	186.98	551.1	744.641	219.784	554.38	1476.16	108.252	344.437	1036.59	485.493	147.616	121.373	974.266	328.036	246.027	282.111	505.175	738.08	160.737	1128.44	954.584	1079.24	193.541	387.082	147.616	1492.56	157.457	331.316
160.737	108.252					cellID345	1233.41	314.914	42.6446	1026.75	954.584	547.82	16.4018	642.95	285.391	249.307	167.298	121.373	206.662	511.736	639.67	1213.73	272.27	829.93	603.586	833.211	104.971	318.195	190.261	288.671	623.268	104.971	252.587	416.605	324.755	78.7286	216.504	72.1678	186.98	423.166	282.111	262.429	482.212	564.221	426.446	200.102	400.204	728.239	262.429
337.877	232.905					cellID346	403.484	180.42	603.586	131.214	475.652	229.625	875.855	223.064	600.305	495.334	275.55	213.223	203.382	934.902	167.298	1210.45	223.064	157.457	177.139	209.943	1220.29	124.654	232.905	170.579	1354.79	88.5696	449.409	459.25	728.239	597.025	623.268	196.821	318.195	75.4482	200.102	232.905	111.532	531.418	141.055	65.6071	1026.75	32.8036	144.336
157.457	101.691					cellID347	203.382	406.764	341.157	485.493	275.55	285.391	364.12	433.007	508.455	226.345	1617.22	196.821	59.0464	190.261	6.56071	98.4107	157.457	101.691	308.354	416.605	272.27	104.971	347.718	406.764	85.2893	793.846	1108.76	85.2893	127.934	357.559	505.175	675.753	114.812	1561.45	597.025	337.877	1413.83	373.961	268.989	157.457	85.2893	469.091	190.261
121.373	242.746					cellID348	213.223	190.261	170.579	206.662	557.661	629.828	259.148	452.689	75.4482	203.382	829.93	55.7661	413.325	95.1303	108.252	364.12	387.082	485.493	469.091	537.978	301.793	813.528	268.989	180.42	206.662	364.12	68.8875	524.857	738.08	52.4857	209.943	101.691	649.511	1217.01	400.204	118.093	606.866	22.9625	180.42	305.073	328.036	390.362	442.848
124.654	570.782					cellID349	144.336	574.062	574.062	590.464	718.398	633.109	262.429	324.755	505.175	75.4482	633.109	1174.37	249.307	272.27	462.53	311.634	141.055	65.6071	59.0464	488.773	314.914	410.045	13.1214	350.998	272.27	291.952	39.3643	154.177	239.466	380.521	334.596	196.821	738.08	177.139	213.223	262.429	695.436	131.214	65.6071	1276.06	124.654	623.268	1121.88
42.6446	183.7					cellID350	301.793	127.934	278.83	364.12	121.373	236.186	1023.47	239.466	173.859	403.484	1075.96	357.559	134.495	406.764	291.952	324.755	892.257	478.932	68.8875	177.139	364.12	751.202	98.4107	1384.31	419.886	29.5232	275.55	734.8	213.223	62.3268	170.579	150.896	114.812	357.559	200.102	127.934	255.868	373.961	259.148	160.737	731.52	1112.04	219.784
26.2429	186.98					cellID351	232.905	147.616	209.943	469.091	708.557	1623.78	144.336	367.4	147.616	498.614	852.893	150.896	68.8875	101.691	1338.39	728.239	268.989	193.541	744.641	970.986	1318.7	78.7286	160.737	111.532	249.307	1141.56	268.989	846.332	36.0839	268.989	232.905	934.902	242.746	1282.62	265.709	537.978	127.934	216.504	150.896	278.83	688.875	918.5	898.818
219.784	72.1678					cellID352	255.868	396.923	223.064	570.782	272.27	226.345	78.7286	718.398	455.97	413.325	259.148	734.8	354.279	190.261	1115.32	173.859	360.839	1135	1279.34	1046.43	154.177	823.37	36.0839	236.186	354.279	104.971	265.709	1056.27	147.616	469.091	554.38	570.782	1095.64	318.195	360.839	360.839	229.625	206.662	944.743	777.445	797.127	131.214	91.85
160.737	141.055					cellID353	131.214	554.38	226.345	672.473	334.596	167.298	393.643	377.241	1043.15	354.279	1243.26	515.016	593.745	282.111	334.596	285.391	226.345	918.5	321.475	45.925	554.38	439.568	55.7661	236.186	88.5696	259.148	82.0089	449.409	429.727	150.896	823.37	961.144	1200.61	367.4	104.971	324.755	390.362	285.391	518.296	423.166	1082.52	65.6071	793.846
121.373	26.2429					cellID354	757.762	295.232	52.4857	180.42	157.457	275.55	492.053	298.512	649.511	367.4	91.85	419.886	784.005	701.996	62.3268	872.575	452.689	800.407	160.737	259.148	239.466	629.828	236.186	498.614	183.7	334.596	173.859	137.775	1190.77	203.382	127.934	124.654	583.903	780.725	114.812	787.286	652.791	282.111	124.654	131.214	800.407	436.287	869.295
164.018	429.727					cellID355	406.764	98.4107	711.837	98.4107	328.036	354.279	272.27	898.818	108.252	442.848	787.286	52.4857	285.391	242.746	82.0089	26.2429	472.371	147.616	482.212	147.616	738.08	1233.41	242.746	1443.36	88.5696	1718.91	455.97	337.877	255.868	262.429	403.484	541.259	1246.54	662.632	1338.39	373.961	49.2053	360.839	45.925	616.707	236.186	213.223	777.445
298.512	426.446					cellID356	688.875	265.709	537.978	268.989	357.559	157.457	505.175	403.484	255.868	111.532	423.166	1000.51	298.512	124.654	108.252	911.939	298.512	190.261	65.6071	209.943	328.036	610.146	613.427	511.736	226.345	147.616	262.429	311.634	370.68	357.559	170.579	662.632	150.896	216.504	134.495	350.998	200.102	124.654	118.093	206.662	619.987	403.484	203.382
341.157	285.391					cellID357	406.764	400.204	196.821	177.139	88.5696	1121.88	55.7661	186.98	147.616	170.579	387.082	226.345	436.287	416.605	1151.41	629.828	111.532	708.557	147.616	219.784	308.354	380.521	268.989	114.812	180.42	216.504	259.148	52.4857	728.239	478.932	108.252	275.55	383.802	22.9625	488.773	124.654	272.27	564.221	141.055	206.662	692.155	95.1303	36.0839
134.495	16.4018					cellID358	524.857	344.437	879.136	262.429	570.782	705.277	948.023	68.8875	347.718	137.775	72.1678	249.307	311.634	285.391	465.811	213.223	134.495	75.4482	731.52	295.232	268.989	101.691	337.877	400.204	268.989	898.818	357.559	167.298	180.42	485.493	331.316	902.098	803.687	360.839	1289.18	718.398	114.812	259.148	390.362	593.745	29.5232	68.8875	341.157
95.1303	193.541					cellID359	623.268	219.784	72.1678	534.698	236.186	419.886	334.596	433.007	298.512	416.605	190.261	229.625	911.939	465.811	85.2893	462.53	475.652	793.846	196.821	603.586	318.195	285.391	242.746	85.2893	177.139	977.546	482.212	433.007	183.7	816.809	449.409	570.782	515.016	856.173	662.632	321.475	193.541	134.495	816.809	334.596	1049.71	469.091	583.903
206.662	249.307					cellID360	68.8875	731.52	396.923	160.737	1046.43	767.603	262.429	206.662	134.495	209.943	547.82	265.709	551.1	403.484	734.8	360.839	859.453	295.232	131.214	495.334	341.157	249.307	26.2429	134.495	206.662	295.232	180.42	144.336	288.671	613.427	36.0839	131.214	439.568	246.027	373.961	446.129	629.828	829.93	98.4107	925.061	36.0839	213.223	1289.18
164.018	98.4107					cellID361	547.82	209.943	167.298	75.4482	177.139	157.457	590.464	141.055	925.061	183.7	167.298	206.662	265.709	209.943	305.073	246.027	95.1303	442.848	68.8875	137.775	715.118	239.466	32.8036	206.662	1256.38	754.482	9.84107	446.129	216.504	515.016	354.279	131.214	121.373	1331.82	452.689	534.698	360.839	318.195	255.868	344.437	833.211	121.373	59.0464
36.0839	305.073					cellID362	259.148	177.139	419.886	849.612	265.709	36.0839	439.568	383.802	268.989	154.177	872.575	846.332	91.85	147.616	137.775	209.943	68.8875	75.4482	141.055	36.0839	364.12	268.989	206.662	354.279	377.241	82.0089	104.971	16.4018	65.6071	226.345	255.868	49.2053	72.1678	278.83	150.896	32.8036	498.614	164.018	1016.91	1049.71	42.6446	839.771	380.521
104.971	101.691					cellID363	547.82	610.146	104.971	298.512	213.223	544.539	232.905	239.466	301.793	154.177	295.232	62.3268	206.662	954.584	203.382	442.848	62.3268	521.577	62.3268	410.045	1545.05	390.362	226.345	127.934	521.577	193.541	229.625	567.502	249.307	537.978	95.1303	196.821	98.4107	59.0464	383.802	642.95	1417.11	1469.6	91.85	1489.28	118.093	131.214	203.382
229.625	55.7661					cellID364	85.2893	380.521	147.616	26.2429	101.691	449.409	308.354	629.828	367.4	170.579	436.287	239.466	665.912	131.214	685.595	646.23	285.391	426.446	59.0464	275.55	226.345	370.68	55.7661	232.905	974.266	183.7	209.943	318.195	209.943	429.727	183.7	236.186	423.166	177.139	104.971	229.625	1413.83	554.38	938.182	131.214	505.175	121.373	147.616
337.877	232.905					cellID365	423.166	272.27	124.654	255.868	705.277	1059.56	265.709	249.307	157.457	695.436	465.811	357.559	19.6821	255.868	193.541	734.8	1112.04	127.934	967.705	295.232	734.8	22.9625	118.093	118.093	341.157	347.718	318.195	1039.87	268.989	104.971	144.336	531.418	478.932	560.941	144.336	1036.59	419.886	308.354	134.495	410.045	229.625	242.746	288.671
68.8875	469.091					cellID366	636.389	1026.75	357.559	692.155	186.98	321.475	52.4857	144.336	229.625	423.166	1144.84	190.261	200.102	597.025	328.036	170.579	305.073	213.223	764.323	157.457	944.743	613.427	82.0089	492.053	252.587	301.793	715.118	324.755	360.839	180.42	777.445	282.111	170.579	200.102	515.016	131.214	242.746	406.764	1256.38	180.42	633.109	59.0464	68.8875
95.1303	16.4018					cellID367	203.382	229.625	1082.52	278.83	75.4482	606.866	993.948	603.586	291.952	121.373	787.286	531.418	49.2053	26.2429	55.7661	288.671	13.1214	118.093	551.1	203.382	82.0089	200.102	1085.8	252.587	485.493	357.559	1095.64	154.177	91.85	1072.68	19.6821	600.305	829.93	137.775	131.214	278.83	1079.24	764.323	36.0839	993.948	334.596	393.643	656.071
209.943	101.691					cellID368	291.952	1361.35	232.905	259.148	905.378	908.659	55.7661	905.378	164.018	114.812	961.144	488.773	229.625	72.1678	492.053	229.625	144.336	226.345	108.252	344.437	265.709	961.144	350.998	711.837	318.195	78.7286	164.018	252.587	236.186	961.144	252.587	268.989	544.539	1092.36	104.971	249.307	111.532	600.305	164.018	567.502	118.093	314.914	492.053
59.0464	455.97					cellID369	396.923	370.68	160.737	1285.9	715.118	219.784	193.541	62.3268	311.634	137.775	124.654	439.568	249.307	305.073	377.241	236.186	478.932	1331.82	213.223	55.7661	439.568	314.914	91.85	127.934	203.382	49.2053	124.654	1643.46	272.27	137.775	1285.9	826.65	1000.51	282.111	268.989	856.173	341.157	127.934	820.089	137.775	623.268	104.971	213.223
150.896	213.223					cellID370	652.791	91.85	990.668	744.641	583.903	541.259	941.462	157.457	206.662	170.579	1951.81	134.495	121.373	462.53	219.784	150.896	95.1303	1348.23	528.137	498.614	223.064	442.848	190.261	508.455	213.223	209.943	383.802	206.662	242.746	1367.91	337.877	705.277	91.85	114.812	583.903	528.137	226.345	249.307	367.4	1420.39	1161.25	439.568	1259.66
29.5232	209.943					cellID371	259.148	446.129	121.373	137.775	1138.28	268.989	91.85	524.857	390.362	157.457	954.584	1062.84	603.586	328.036	196.821	551.1	183.7	957.864	1292.46	1187.49	206.662	180.42	249.307	1249.82	82.0089	167.298	1856.68	219.784	226.345	285.391	203.382	2043.66	134.495	154.177	121.373	249.307	186.98	134.495	482.212	82.0089	101.691	216.504	364.12
193.541	209.943					cellID372	410.045	141.055	108.252	387.082	1108.76	311.634	475.652	410.045	170.579	157.457	134.495	118.093	59.0464	452.689	160.737	537.978	829.93	564.221	190.261	921.78	252.587	734.8	144.336	751.202	337.877	216.504	114.812	180.42	229.625	78.7286	1095.64	134.495	252.587	1174.37	314.914	206.662	173.859	462.53	65.6071	436.287	357.559	344.437	239.466
265.709	196.821					cellID373	259.148	321.475	521.577	59.0464	993.948	587.184	541.259	95.1303	485.493	528.137	206.662	508.455	492.053	183.7	236.186	223.064	1085.8	1518.81	200.102	180.42	186.98	980.827	29.5232	226.345	104.971	1374.47	1558.17	200.102	246.027	282.111	118.093	364.12	1151.41	439.568	610.146	121.373	649.511	75.4482	150.896	331.316	39.3643	65.6071	104.971
665.912	223.064					cellID374	383.802	400.204	977.546	246.027	400.204	426.446	462.53	219.784	49.2053	692.155	75.4482	95.1303	91.85	505.175	1610.66	55.7661	39.3643	164.018	311.634	213.223	301.793	223.064	334.596	354.279	13.1214	134.495	616.707	547.82	196.821	518.296	436.287	354.279	718.398	278.83	272.27	124.654	72.1678	137.775	590.464	85.2893	410.045	154.177	423.166
59.0464	252.587					cellID375	26.2429	147.616	649.511	967.705	872.575	387.082	232.905	882.416	193.541	334.596	13.1214	721.678	849.612	219.784	183.7	557.661	124.654	551.1	305.073	524.857	380.521	1213.73	101.691	1650.02	114.812	662.632	52.4857	75.4482	383.802	268.989	127.934	1210.45	1312.14	583.903	350.998	465.811	433.007	688.875	42.6446	1157.97	98.4107	734.8	462.53
121.373	239.466					cellID376	633.109	72.1678	472.371	741.361	531.418	570.782	557.661	869.295	216.504	226.345	295.232	1033.31	157.457	275.55	282.111	619.987	95.1303	223.064	147.616	993.948	45.925	721.678	265.709	534.698	347.718	180.42	488.773	521.577	118.093	633.109	75.4482	836.491	387.082	1443.36	55.7661	95.1303	777.445	91.85	1066.12	784.005	331.316	249.307	183.7
209.943	118.093					cellID377	1039.87	180.42	196.821	341.157	186.98	475.652	147.616	1066.12	354.279	1246.54	1656.58	482.212	918.5	806.968	1052.99	308.354	547.82	1180.93	108.252	1210.45	42.6446	206.662	183.7	275.55	193.541	45.925	1052.99	495.334	226.345	200.102	301.793	459.25	186.98	334.596	196.821	334.596	672.473	170.579	209.943	154.177	1030.03	111.532	177.139
226.345	121.373					cellID378	223.064	265.709	242.746	1151.41	141.055	646.23	515.016	180.42	1023.47	400.204	108.252	370.68	1879.64	331.316	1299.02	285.391	226.345	521.577	65.6071	173.859	127.934	301.793	977.546	354.279	127.934	790.566	337.877	380.521	144.336	262.429	380.521	203.382	656.071	751.202	59.0464	341.157	787.286	577.343	252.587	141.055	314.914	1108.76	626.548
278.83	193.541					cellID379	797.127	144.336	180.42	308.354	147.616	852.893	72.1678	249.307	118.093	738.08	219.784	619.987	921.78	108.252	167.298	95.1303	242.746	186.98	246.027	229.625	642.95	262.429	1030.03	413.325	291.952	108.252	328.036	410.045	121.373	472.371	173.859	436.287	370.68	1197.33	731.52	465.811	459.25	75.4482	118.093	724.959	537.978	554.38	265.709
341.157	226.345					cellID380	196.821	242.746	839.771	843.052	167.298	475.652	383.802	170.579	127.934	229.625	121.373	751.202	1531.93	616.707	108.252	239.466	42.6446	833.211	137.775	160.737	790.566	347.718	32.8036	190.261	216.504	1594.25	62.3268	541.259	209.943	449.409	137.775	669.193	144.336	793.846	147.616	190.261	72.1678	544.539	173.859	75.4482	85.2893	308.354	226.345
170.579	127.934					cellID381	1154.69	216.504	154.177	449.409	144.336	849.612	957.864	387.082	118.093	62.3268	121.373	1062.84	331.316	301.793	1121.88	524.857	961.144	209.943	1180.93	282.111	206.662	475.652	65.6071	934.902	98.4107	557.661	711.837	944.743	91.85	295.232	829.93	934.902	282.111	797.127	206.662	511.736	475.652	1016.91	206.662	577.343	360.839	285.391	167.298
242.746	321.475					cellID382	272.27	298.512	1036.59	721.678	1463.04	574.062	705.277	1121.88	498.614	308.354	646.23	229.625	1144.84	114.812	472.371	370.68	925.061	268.989	167.298	672.473	1433.52	144.336	36.0839	787.286	259.148	324.755	124.654	898.818	232.905	341.157	455.97	360.839	1315.42	249.307	232.905	141.055	692.155	65.6071	682.314	597.025	246.027	715.118	1351.51
157.457	196.821					cellID383	219.784	193.541	75.4482	242.746	275.55	154.177	114.812	22.9625	469.091	104.971	108.252	154.177	1007.07	734.8	242.746	423.166	186.98	1052.99	423.166	52.4857	127.934	262.429	95.1303	118.093	282.111	200.102	301.793	439.568	186.98	144.336	242.746	426.446	675.753	236.186	836.491	626.548	698.716	364.12	357.559	567.502	13.1214	380.521	439.568
216.504	118.093					cellID384	262.429	416.605	164.018	167.298	101.691	288.671	75.4482	354.279	180.42	118.093	688.875	419.886	249.307	318.195	147.616	301.793	177.139	223.064	433.007	1023.47	134.495	124.654	236.186	364.12	731.52	462.53	334.596	124.654	347.718	1233.41	731.52	311.634	515.016	164.018	393.643	88.5696	170.579	429.727	88.5696	410.045	268.989	406.764	68.8875
216.504	108.252					cellID385	337.877	610.146	101.691	49.2053	905.378	442.848	49.2053	724.959	478.932	196.821	1226.85	488.773	226.345	180.42	898.818	141.055	183.7	698.716	429.727	518.296	68.8875	144.336	1105.48	288.671	1174.37	675.753	259.148	859.453	252.587	141.055	354.279	744.641	1144.84	925.061	200.102	410.045	511.736	331.316	357.559	984.107	843.052	580.623	521.577
32.8036	59.0464					cellID386	387.082	137.775	823.37	85.2893	1072.68	997.228	141.055	426.446	278.83	364.12	665.912	206.662	121.373	180.42	305.073	619.987	232.905	862.734	78.7286	209.943	728.239	209.943	134.495	357.559	360.839	439.568	193.541	688.875	16.4018	941.462	291.952	1305.58	282.111	98.4107	134.495	715.118	911.939	767.603	754.482	164.018	39.3643	223.064	26.2429
68.8875	331.316					cellID387	613.427	288.671	177.139	741.361	272.27	118.093	36.0839	360.839	127.934	511.736	150.896	29.5232	72.1678	75.4482	55.7661	308.354	459.25	528.137	239.466	160.737	590.464	862.734	334.596	833.211	305.073	190.261	150.896	167.298	521.577	229.625	150.896	633.109	980.827	160.737	852.893	551.1	249.307	65.6071	75.4482	597.025	547.82	285.391	1403.99
180.42	137.775					cellID388	223.064	665.912	1079.24	311.634	334.596	403.484	75.4482	1108.76	780.725	282.111	1325.26	744.641	265.709	1167.81	577.343	75.4482	282.111	170.579	534.698	328.036	147.616	121.373	1115.32	206.662	649.511	193.541	652.791	252.587	173.859	367.4	147.616	160.737	344.437	213.223	272.27	518.296	1036.59	72.1678	980.827	95.1303	95.1303	85.2893	144.336
305.073	124.654					cellID389	472.371	465.811	820.089	492.053	570.782	82.0089	137.775	341.157	810.248	574.062	747.921	68.8875	1007.07	521.577	396.923	564.221	780.725	593.745	246.027	803.687	528.137	85.2893	36.0839	728.239	104.971	268.989	246.027	131.214	357.559	98.4107	298.512	190.261	646.23	347.718	16.4018	173.859	305.073	272.27	246.027	1072.68	101.691	324.755	770.884
108.252	101.691					cellID390	255.868	534.698	334.596	600.305	761.043	229.625	232.905	659.352	223.064	311.634	1135	659.352	134.495	268.989	383.802	567.502	196.821	262.429	816.809	360.839	1072.68	226.345	688.875	137.775	265.709	144.336	347.718	347.718	843.052	82.0089	387.082	295.232	108.252	232.905	518.296	1305.58	213.223	442.848	373.961	337.877	426.446	318.195	656.071
147.616	85.2893					cellID391	1003.79	488.773	328.036	442.848	291.952	55.7661	134.495	1377.75	137.775	229.625	951.303	770.884	108.252	114.812	226.345	455.97	183.7	124.654	82.0089	1082.52	1292.46	587.184	472.371	583.903	65.6071	29.5232	219.784	337.877	1344.95	203.382	452.689	249.307	170.579	305.073	203.382	436.287	219.784	65.6071	150.896	1039.87	91.85	1052.99	357.559
606.866	272.27					cellID392	390.362	738.08	1574.57	400.204	465.811	715.118	262.429	593.745	318.195	1118.6	321.475	206.662	649.511	127.934	603.586	167.298	108.252	396.923	91.85	223.064	892.257	239.466	541.259	731.52	328.036	656.071	275.55	337.877	331.316	252.587	1335.11	147.616	190.261	410.045	157.457	259.148	203.382	150.896	232.905	554.38	114.812	672.473	908.659
173.859	91.85					cellID393	127.934	511.736	675.753	196.821	1049.71	311.634	1321.98	669.193	328.036	1217.01	849.612	1167.81	196.821	1148.12	1102.2	85.2893	646.23	360.839	236.186	111.532	193.541	367.4	137.775	1469.6	291.952	164.018	190.261	784.005	1049.71	337.877	305.073	1089.08	354.279	127.934	449.409	154.177	200.102	515.016	993.948	259.148	88.5696	59.0464	1233.41
265.709	193.541					cellID394	127.934	318.195	1535.21	1328.54	518.296	147.616	928.341	137.775	347.718	784.005	377.241	1187.49	747.921	429.727	734.8	9.84107	308.354	213.223	200.102	1577.85	78.7286	131.214	403.484	259.148	285.391	754.482	784.005	836.491	190.261	68.8875	275.55	121.373	167.298	1213.73	367.4	255.868	659.352	587.184	882.416	173.859	806.968	462.53	318.195
22.9625	423.166					cellID395	462.53	337.877	242.746	272.27	82.0089	419.886	147.616	370.68	498.614	1344.95	65.6071	354.279	2066.62	364.12	337.877	95.1303	829.93	449.409	75.4482	1203.89	108.252	1023.47	114.812	695.436	1079.24	367.4	1056.27	341.157	1020.19	390.362	203.382	232.905	91.85	223.064	219.784	318.195	308.354	193.541	137.775	72.1678	62.3268	278.83	121.373
147.616	216.504					cellID396	295.232	1148.12	216.504	823.37	334.596	475.652	170.579	157.457	200.102	127.934	157.457	1351.51	511.736	301.793	213.223	784.005	45.925	1210.45	1105.48	249.307	196.821	688.875	416.605	439.568	72.1678	308.354	465.811	665.912	324.755	219.784	259.148	997.228	1190.77	295.232	1620.5	892.257	118.093	282.111	577.343	1098.92	147.616	537.978	915.219
190.261	209.943					cellID397	1312.14	173.859	442.848	334.596	495.334	216.504	282.111	1220.29	1141.56	797.127	846.332	186.98	1308.86	426.446	216.504	282.111	426.446	295.232	183.7	91.85	495.334	324.755	373.961	200.102	236.186	137.775	679.034	180.42	72.1678	190.261	206.662	888.977	216.504	1751.71	383.802	246.027	554.38	95.1303	344.437	416.605	229.625	426.446	662.632
52.4857	16.4018					cellID398	419.886	124.654	747.921	200.102	170.579	88.5696	1171.09	124.654	223.064	813.528	446.129	249.307	239.466	416.605	137.775	603.586	354.279	88.5696	131.214	186.98	291.952	108.252	1239.97	347.718	219.784	206.662	160.737	1010.35	124.654	114.812	583.903	232.905	121.373	311.634	78.7286	567.502	511.736	698.716	400.204	1797.64	862.734	186.98	301.793
101.691	9.84107					cellID399	406.764	626.548	708.557	328.036	560.941	488.773	104.971	324.755	872.575	915.219	324.755	219.784	246.027	410.045	173.859	206.662	577.343	147.616	364.12	72.1678	288.671	498.614	1072.68	311.634	567.502	396.923	173.859	157.457	396.923	137.775	183.7	78.7286	524.857	29.5232	167.298	515.016	564.221	180.42	278.83	324.755	242.746	1177.65	357.559
206.662	16.4018					cellID400	501.895	524.857	652.791	180.42	268.989	88.5696	600.305	446.129	636.389	42.6446	127.934	295.232	111.532	1338.39	1449.92	1115.32	98.4107	127.934	114.812	377.241	387.082	278.83	619.987	505.175	603.586	288.671	121.373	180.42	6.56071	1144.84	1066.12	186.98	383.802	232.905	459.25	1102.2	131.214	216.504	390.362	144.336	213.223	1148.12	45.925
173.859	167.298					cellID401	337.877	715.118	246.027	931.621	777.445	236.186	124.654	52.4857	331.316	127.934	1991.18	246.027	147.616	59.0464	259.148	216.504	147.616	282.111	761.043	311.634	895.537	298.512	249.307	436.287	282.111	134.495	498.614	164.018	150.896	761.043	1128.44	390.362	1154.69	91.85	724.959	147.616	88.5696	357.559	154.177	150.896	232.905	301.793	1177.65
203.382	173.859					cellID402	787.286	803.687	583.903	426.446	39.3643	1423.67	380.521	718.398	114.812	1039.87	416.605	111.532	285.391	1269.5	242.746	1135	65.6071	173.859	642.95	45.925	160.737	22.9625	72.1678	291.952	459.25	226.345	121.373	1312.14	229.625	478.932	328.036	482.212	262.429	692.155	170.579	993.948	180.42	354.279	370.68	931.621	160.737	957.864	150.896
206.662	186.98					cellID403	82.0089	200.102	577.343	232.905	22.9625	337.877	390.362	177.139	314.914	498.614	354.279	72.1678	305.073	206.662	173.859	167.298	508.455	905.378	367.4	970.986	495.334	118.093	75.4482	114.812	528.137	177.139	19.6821	59.0464	488.773	410.045	242.746	249.307	137.775	1276.06	485.493	209.943	170.579	118.093	528.137	242.746	144.336	82.0089	629.828
72.1678	242.746					cellID404	183.7	373.961	439.568	787.286	55.7661	141.055	216.504	1200.61	715.118	452.689	606.866	350.998	708.557	593.745	554.38	118.093	213.223	583.903	22.9625	688.875	301.793	1269.5	147.616	193.541	350.998	170.579	65.6071	488.773	111.532	938.182	1640.18	419.886	203.382	1833.72	433.007	354.279	203.382	1571.29	1518.81	298.512	295.232	328.036	1177.65
216.504	127.934					cellID405	455.97	127.934	219.784	347.718	350.998	134.495	1052.99	186.98	91.85	173.859	1197.33	446.129	692.155	800.407	1020.19	695.436	462.53	321.475	216.504	42.6446	413.325	574.062	626.548	970.986	124.654	1026.75	111.532	1062.84	475.652	587.184	587.184	259.148	580.623	111.532	928.341	544.539	259.148	242.746	321.475	78.7286	1030.03	774.164	331.316
150.896	265.709					cellID406	180.42	888.977	213.223	173.859	459.25	239.466	495.334	459.25	416.605	511.736	856.173	49.2053	721.678	121.373	600.305	813.528	65.6071	341.157	196.821	1512.24	475.652	623.268	485.493	242.746	170.579	515.016	829.93	255.868	334.596	1069.4	157.457	879.136	167.298	98.4107	150.896	144.336	318.195	282.111	154.177	134.495	196.821	275.55	55.7661
98.4107	98.4107					cellID407	206.662	177.139	311.634	324.755	918.5	124.654	1174.37	528.137	68.8875	1095.64	229.625	918.5	341.157	114.812	531.418	1203.89	449.409	252.587	157.457	265.709	157.457	679.034	200.102	790.566	144.336	246.027	350.998	196.821	606.866	295.232	403.484	393.643	65.6071	104.971	515.016	574.062	459.25	505.175	882.416	55.7661	265.709	967.705	150.896
104.971	68.8875					cellID408	180.42	131.214	711.837	711.837	75.4482	85.2893	469.091	252.587	186.98	531.418	1574.57	957.864	413.325	216.504	665.912	728.239	373.961	305.073	360.839	662.632	82.0089	104.971	590.464	167.298	911.939	469.091	521.577	246.027	180.42	124.654	387.082	560.941	993.948	180.42	186.98	85.2893	311.634	131.214	613.427	232.905	272.27	259.148	265.709
695.436	104.971					cellID409	291.952	262.429	774.164	944.743	498.614	19.6821	511.736	236.186	377.241	62.3268	495.334	85.2893	1033.31	508.455	793.846	1010.35	82.0089	846.332	1446.64	59.0464	157.457	82.0089	295.232	1164.53	32.8036	268.989	196.821	134.495	324.755	708.557	72.1678	872.575	141.055	226.345	350.998	350.998	911.939	1318.7	180.42	295.232	911.939	328.036	1344.95
255.868	177.139					cellID410	626.548	147.616	282.111	88.5696	426.446	226.345	393.643	213.223	816.809	482.212	229.625	213.223	82.0089	111.532	118.093	1308.86	19.6821	196.821	272.27	173.859	75.4482	91.85	505.175	331.316	88.5696	636.389	793.846	580.623	1492.56	150.896	1131.72	180.42	157.457	869.295	124.654	1522.09	288.671	157.457	164.018	826.65	308.354	147.616	190.261
127.934	147.616					cellID411	928.341	223.064	813.528	232.905	157.457	396.923	186.98	216.504	970.986	580.623	193.541	209.943	321.475	324.755	160.737	403.484	1531.93	843.052	836.491	554.38	626.548	291.952	157.457	770.884	104.971	341.157	465.811	72.1678	121.373	478.932	180.42	75.4482	298.512	36.0839	1180.93	206.662	515.016	367.4	226.345	360.839	301.793	423.166	331.316
118.093	164.018					cellID412	288.671	213.223	738.08	449.409	213.223	95.1303	291.952	75.4482	406.764	22.9625	157.457	495.334	45.925	95.1303	127.934	341.157	265.709	449.409	505.175	183.7	820.089	246.027	518.296	173.859	488.773	626.548	652.791	177.139	45.925	426.446	518.296	223.064	154.177	328.036	633.109	298.512	78.7286	308.354	157.457	446.129	91.85	475.652	410.045
560.941	180.42					cellID413	203.382	1430.24	124.654	587.184	124.654	980.827	800.407	744.641	551.1	495.334	331.316	190.261	167.298	246.027	160.737	518.296	341.157	537.978	777.445	229.625	78.7286	170.579	334.596	354.279	501.895	36.0839	921.78	144.336	885.696	1194.05	314.914	82.0089	9.84107	642.95	472.371	75.4482	721.678	636.389	124.654	816.809	118.093	505.175	223.064
219.784	42.6446					cellID414	52.4857	91.85	164.018	826.65	160.737	321.475	137.775	619.987	72.1678	636.389	337.877	406.764	236.186	78.7286	78.7286	482.212	682.314	265.709	229.625	186.98	193.541	242.746	1384.31	557.661	797.127	203.382	180.42	127.934	72.1678	170.579	833.211	587.184	252.587	1259.66	104.971	934.902	1210.45	1390.87	32.8036	813.528	154.177	236.186	806.968
101.691	101.691					cellID415	459.25	39.3643	49.2053	1551.61	157.457	29.5232	465.811	806.968	160.737	249.307	55.7661	298.512	154.177	508.455	560.941	190.261	515.016	1089.08	1033.31	485.493	718.398	314.914	85.2893	442.848	144.336	554.38	85.2893	223.064	426.446	190.261	934.902	200.102	1138.28	688.875	501.895	16.4018	911.939	679.034	462.53	49.2053	475.652	45.925	1394.15
265.709	183.7					cellID416	826.65	318.195	390.362	42.6446	265.709	150.896	154.177	698.716	278.83	619.987	111.532	32.8036	262.429	262.429	232.905	36.0839	298.512	108.252	167.298	226.345	170.579	114.812	213.223	88.5696	98.4107	232.905	147.616	91.85	32.8036	623.268	767.603	1725.47	72.1678	308.354	308.354	816.809	410.045	164.018	629.828	226.345	393.643	160.737	137.775
249.307	232.905					cellID417	852.893	239.466	1318.7	288.671	367.4	321.475	1200.61	1036.59	324.755	629.828	1112.04	639.67	141.055	442.848	246.027	137.775	921.78	193.541	229.625	78.7286	118.093	675.753	478.932	541.259	16.4018	164.018	209.943	167.298	272.27	186.98	242.746	337.877	239.466	734.8	1548.33	190.261	265.709	462.53	459.25	150.896	268.989	288.671	1410.55
134.495	288.671					cellID418	85.2893	265.709	501.895	196.821	242.746	498.614	364.12	301.793	206.662	1463.04	147.616	619.987	223.064	252.587	344.437	957.864	121.373	564.221	186.98	101.691	59.0464	45.925	147.616	482.212	111.532	206.662	537.978	262.429	1571.29	209.943	387.082	619.987	849.612	347.718	551.1	1052.99	1610.66	49.2053	642.95	91.85	1023.47	16.4018	167.298
252.587	68.8875					cellID419	426.446	1217.01	164.018	98.4107	1187.49	147.616	433.007	993.948	213.223	793.846	45.925	29.5232	282.111	357.559	278.83	318.195	223.064	108.252	249.307	147.616	433.007	121.373	144.336	1315.42	557.661	62.3268	777.445	183.7	1138.28	416.605	196.821	492.053	98.4107	193.541	209.943	200.102	229.625	282.111	695.436	268.989	816.809	498.614	164.018
236.186	131.214					cellID420	708.557	209.943	91.85	193.541	98.4107	45.925	190.261	232.905	629.828	101.691	246.027	226.345	75.4482	360.839	255.868	669.193	905.378	305.073	124.654	147.616	350.998	193.541	36.0839	209.943	160.737	836.491	537.978	1135	396.923	252.587	341.157	131.214	377.241	449.409	387.082	636.389	531.418	275.55	232.905	423.166	183.7	36.0839	196.821
242.746	111.532					cellID421	193.541	127.934	134.495	118.093	232.905	331.316	72.1678	154.177	751.202	114.812	715.118	636.389	282.111	101.691	173.859	111.532	649.511	554.38	167.298	715.118	75.4482	219.784	1951.81	829.93	436.287	357.559	652.791	387.082	367.4	144.336	547.82	341.157	626.548	328.036	544.539	291.952	104.971	45.925	295.232	308.354	600.305	882.416	816.809
246.027	68.8875					cellID422	695.436	331.316	75.4482	190.261	157.457	583.903	200.102	413.325	285.391	68.8875	442.848	410.045	833.211	137.775	692.155	111.532	29.5232	314.914	183.7	829.93	137.775	223.064	216.504	104.971	246.027	1135	347.718	95.1303	390.362	1007.07	180.42	203.382	485.493	1646.74	524.857	318.195	62.3268	898.818	111.532	1331.82	239.466	305.073	95.1303
157.457	475.652					cellID423	1026.75	990.668	167.298	242.746	219.784	42.6446	1292.46	1249.82	183.7	826.65	104.971	183.7	275.55	439.568	131.214	45.925	55.7661	331.316	662.632	724.959	390.362	419.886	291.952	380.521	515.016	305.073	150.896	144.336	236.186	314.914	688.875	337.877	216.504	311.634	157.457	554.38	350.998	36.0839	295.232	137.775	1223.57	738.08	196.821
505.175	311.634					cellID424	150.896	209.943	679.034	180.42	252.587	29.5232	761.043	285.391	495.334	1453.2	305.073	157.457	308.354	688.875	823.37	1433.52	715.118	203.382	164.018	118.093	347.718	757.762	639.67	518.296	13.1214	577.343	272.27	590.464	134.495	65.6071	157.457	711.837	311.634	341.157	91.85	108.252	101.691	1403.99	9.84107	183.7	183.7	587.184	390.362
75.4482	511.736					cellID425	1128.44	311.634	183.7	570.782	537.978	1030.03	554.38	472.371	380.521	186.98	173.859	72.1678	711.837	111.532	941.462	252.587	278.83	305.073	127.934	213.223	141.055	731.52	918.5	95.1303	915.219	997.228	872.575	515.016	275.55	1269.5	357.559	170.579	209.943	669.193	91.85	1335.11	160.737	170.579	101.691	200.102	1220.29	767.603	393.643
206.662	324.755					cellID426	544.539	1269.5	610.146	931.621	141.055	183.7	885.696	2099.43	236.186	59.0464	600.305	177.139	127.934	206.662	232.905	164.018	173.859	259.148	787.286	285.391	593.745	157.457	291.952	373.961	692.155	164.018	72.1678	55.7661	393.643	52.4857	492.053	350.998	537.978	216.504	118.093	334.596	121.373	413.325	242.746	88.5696	45.925	590.464	577.343
777.445	193.541					cellID427	160.737	85.2893	144.336	695.436	114.812	42.6446	249.307	744.641	75.4482	459.25	157.457	574.062	1702.51	544.539	583.903	498.614	104.971	236.186	190.261	239.466	246.027	413.325	150.896	272.27	265.709	364.12	52.4857	200.102	547.82	177.139	1564.73	364.12	311.634	626.548	1135	423.166	593.745	1243.26	298.512	268.989	206.662	518.296	167.298
390.362	75.4482					cellID428	606.866	833.211	173.859	1417.11	213.223	1397.43	121.373	1049.71	544.539	439.568	515.016	603.586	393.643	114.812	295.232	101.691	49.2053	1456.48	396.923	354.279	583.903	436.287	183.7	423.166	311.634	875.855	1131.72	1059.56	826.65	101.691	246.027	196.821	206.662	203.382	121.373	1013.63	255.868	656.071	127.934	511.736	846.332	534.698	278.83
282.111	370.68					cellID429	344.437	147.616	239.466	436.287	629.828	826.65	160.737	52.4857	793.846	111.532	403.484	1282.62	246.027	659.352	213.223	446.129	1725.47	1023.47	626.548	1135	223.064	321.475	433.007	9.84107	265.709	259.148	278.83	22.9625	1223.57	797.127	91.85	938.182	285.391	688.875	213.223	206.662	354.279	104.971	324.755	193.541	869.295	141.055	252.587
177.139	285.391					cellID430	472.371	226.345	1010.35	442.848	154.177	570.782	177.139	91.85	206.662	400.204	32.8036	101.691	255.868	872.575	213.223	1072.68	662.632	101.691	662.632	318.195	288.671	167.298	387.082	262.429	583.903	436.287	121.373	511.736	223.064	193.541	423.166	295.232	72.1678	196.821	974.266	275.55	111.532	301.793	613.427	1033.31	1075.96	278.83	954.584
134.495	55.7661					cellID431	1151.41	52.4857	144.336	85.2893	200.102	78.7286	45.925	1233.41	331.316	104.971	396.923	157.457	193.541	393.643	173.859	154.177	337.877	790.566	747.921	98.4107	531.418	688.875	121.373	305.073	101.691	311.634	154.177	321.475	62.3268	180.42	311.634	311.634	121.373	104.971	305.073	1259.66	347.718	216.504	672.473	669.193	229.625	1056.27	577.343
173.859	268.989					cellID432	836.491	29.5232	1072.68	488.773	72.1678	101.691	734.8	55.7661	285.391	164.018	216.504	770.884	42.6446	268.989	360.839	931.621	829.93	692.155	108.252	167.298	13.1214	908.659	22.9625	521.577	659.352	1154.69	223.064	610.146	75.4482	544.539	98.4107	236.186	462.53	839.771	633.109	1453.2	101.691	108.252	236.186	1039.87	482.212	121.373	433.007
95.1303	186.98					cellID433	518.296	147.616	895.537	127.934	147.616	193.541	108.252	570.782	688.875	193.541	78.7286	196.821	544.539	613.427	226.345	144.336	350.998	239.466	190.261	410.045	603.586	157.457	597.025	262.429	242.746	216.504	213.223	157.457	268.989	147.616	823.37	216.504	108.252	170.579	472.371	364.12	255.868	200.102	472.371	360.839	603.586	246.027	62.3268
59.0464	183.7					cellID434	311.634	68.8875	341.157	219.784	291.952	193.541	150.896	203.382	1075.96	131.214	68.8875	764.323	111.532	196.821	390.362	1118.6	390.362	183.7	866.014	196.821	45.925	590.464	354.279	19.6821	324.755	521.577	515.016	534.698	242.746	334.596	246.027	364.12	242.746	642.95	88.5696	350.998	915.219	183.7	1410.55	1226.85	951.303	72.1678	1515.52
85.2893	209.943					cellID435	183.7	459.25	200.102	249.307	744.641	255.868	186.98	252.587	295.232	1318.7	505.175	213.223	209.943	367.4	246.027	242.746	426.446	606.866	301.793	915.219	78.7286	141.055	587.184	111.532	314.914	42.6446	164.018	229.625	321.475	91.85	390.362	364.12	587.184	455.97	82.0089	272.27	908.659	859.453	898.818	147.616	1289.18	360.839	367.4
26.2429	137.775					cellID436	131.214	160.737	1046.43	216.504	1013.63	229.625	295.232	232.905	29.5232	1295.74	229.625	403.484	2174.88	606.866	957.864	141.055	600.305	121.373	1302.3	203.382	285.391	88.5696	137.775	111.532	383.802	590.464	426.446	879.136	203.382	606.866	55.7661	537.978	629.828	78.7286	360.839	829.93	95.1303	308.354	154.177	268.989	652.791	131.214	472.371
111.532	173.859					cellID437	895.537	278.83	1121.88	1466.32	173.859	252.587	265.709	383.802	321.475	275.55	252.587	104.971	91.85	780.725	606.866	232.905	623.268	180.42	180.42	455.97	331.316	213.223	521.577	797.127	321.475	160.737	761.043	318.195	603.586	219.784	219.784	298.512	849.612	459.25	167.298	141.055	606.866	341.157	65.6071	124.654	111.532	1194.05	82.0089
820.089	308.354					cellID438	278.83	213.223	1118.6	144.336	59.0464	104.971	442.848	508.455	810.248	111.532	449.409	485.493	482.212	515.016	95.1303	164.018	160.737	944.743	193.541	232.905	141.055	246.027	446.129	291.952	147.616	849.612	954.584	495.334	872.575	452.689	314.914	160.737	1102.2	88.5696	764.323	954.584	1180.93	1043.15	39.3643	285.391	298.512	803.687	200.102
173.859	373.961					cellID439	1689.38	370.68	957.864	410.045	715.118	209.943	856.173	98.4107	249.307	134.495	377.241	567.502	961.144	715.118	268.989	78.7286	610.146	124.654	446.129	465.811	45.925	209.943	373.961	154.177	1610.66	974.266	390.362	259.148	1092.36	137.775	623.268	429.727	121.373	360.839	377.241	167.298	341.157	1036.59	147.616	49.2053	547.82	1200.61	85.2893
91.85	19.6821					cellID440	62.3268	249.307	478.932	308.354	377.241	616.707	695.436	301.793	246.027	410.045	350.998	170.579	1358.07	288.671	190.261	413.325	970.986	551.1	1148.12	278.83	843.052	1472.88	196.821	160.737	291.952	85.2893	495.334	328.036	547.82	1052.99	52.4857	698.716	252.587	75.4482	164.018	111.532	524.857	216.504	921.78	406.764	164.018	121.373	242.746
131.214	314.914					cellID441	350.998	242.746	669.193	400.204	154.177	767.603	308.354	223.064	68.8875	206.662	272.27	91.85	288.671	209.943	216.504	1157.97	213.223	1049.71	810.248	515.016	784.005	282.111	177.139	1082.52	373.961	190.261	85.2893	193.541	229.625	442.848	111.532	190.261	433.007	1105.48	223.064	259.148	127.934	39.3643	147.616	534.698	39.3643	305.073	206.662
354.279	150.896					cellID442	308.354	823.37	478.932	68.8875	639.67	127.934	839.771	816.809	957.864	1669.7	888.977	1026.75	137.775	36.0839	55.7661	59.0464	537.978	324.755	587.184	177.139	1066.12	478.932	754.482	639.67	193.541	396.923	324.755	219.784	787.286	419.886	141.055	377.241	1433.52	141.055	101.691	275.55	101.691	1072.68	1007.07	196.821	291.952	521.577	177.139
144.336	127.934					cellID443	206.662	72.1678	665.912	314.914	72.1678	49.2053	262.429	938.182	295.232	255.868	196.821	259.148	377.241	137.775	1115.32	524.857	29.5232	246.027	295.232	82.0089	406.764	98.4107	59.0464	455.97	419.886	311.634	803.687	823.37	423.166	88.5696	272.27	793.846	55.7661	101.691	547.82	137.775	88.5696	49.2053	557.661	118.093	1026.75	255.868	406.764
75.4482	167.298					cellID444	1518.81	219.784	537.978	1138.28	127.934	413.325	623.268	59.0464	111.532	154.177	219.784	88.5696	190.261	226.345	206.662	400.204	141.055	475.652	1331.82	350.998	124.654	977.546	400.204	1331.82	885.696	331.316	629.828	26.2429	124.654	91.85	177.139	593.745	1551.61	278.83	183.7	613.427	433.007	239.466	144.336	265.709	262.429	754.482	272.27
475.652	209.943					cellID445	934.902	229.625	334.596	219.784	1095.64	511.736	200.102	613.427	177.139	400.204	485.493	154.177	180.42	104.971	465.811	387.082	600.305	633.109	127.934	751.202	314.914	633.109	1712.35	492.053	390.362	121.373	439.568	1039.87	410.045	761.043	177.139	154.177	373.961	203.382	26.2429	68.8875	236.186	1922.29	216.504	328.036	623.268	646.23	1466.32
186.98	265.709					cellID446	285.391	59.0464	242.746	213.223	72.1678	1056.27	600.305	406.764	341.157	508.455	1023.47	859.453	229.625	229.625	1620.5	859.453	1259.66	337.877	626.548	462.53	154.177	393.643	45.925	560.941	295.232	154.177	150.896	19.6821	114.812	108.252	475.652	1207.17	331.316	826.65	167.298	275.55	62.3268	209.943	183.7	429.727	288.671	213.223	328.036
52.4857	52.4857					cellID447	1315.42	879.136	150.896	49.2053	26.2429	314.914	111.532	39.3643	203.382	462.53	1387.59	88.5696	695.436	288.671	65.6071	482.212	124.654	639.67	636.389	242.746	784.005	1292.46	341.157	564.221	528.137	987.387	970.986	462.53	406.764	636.389	364.12	383.802	259.148	347.718	728.239	587.184	147.616	423.166	22.9625	255.868	206.662	288.671	311.634
75.4482	39.3643					cellID448	101.691	147.616	318.195	544.539	1089.08	574.062	656.071	465.811	101.691	101.691	232.905	246.027	75.4482	200.102	232.905	485.493	715.118	1115.32	98.4107	278.83	488.773	616.707	1538.49	232.905	334.596	285.391	633.109	373.961	249.307	193.541	232.905	190.261	108.252	121.373	209.943	767.603	91.85	98.4107	597.025	652.791	564.221	380.521	574.062
547.82	170.579					cellID449	118.093	88.5696	659.352	485.493	780.725	610.146	613.427	186.98	505.175	219.784	360.839	229.625	1056.27	347.718	1003.79	114.812	170.579	262.429	150.896	442.848	1512.24	160.737	32.8036	534.698	45.925	170.579	872.575	177.139	403.484	885.696	387.082	698.716	478.932	206.662	1102.2	268.989	219.784	390.362	206.662	393.643	452.689	141.055	157.457
160.737	259.148					cellID450	216.504	1075.96	75.4482	1007.07	75.4482	357.559	173.859	121.373	925.061	246.027	26.2429	278.83	52.4857	383.802	1604.09	91.85	383.802	186.98	324.755	223.064	918.5	186.98	1161.25	170.579	328.036	416.605	357.559	449.409	252.587	718.398	108.252	400.204	127.934	272.27	482.212	396.923	957.864	275.55	616.707	177.139	308.354	433.007	59.0464
154.177	98.4107					cellID451	423.166	137.775	78.7286	442.848	370.68	350.998	85.2893	268.989	259.148	160.737	324.755	190.261	186.98	242.746	45.925	180.42	1036.59	180.42	288.671	439.568	223.064	272.27	288.671	495.334	121.373	101.691	301.793	305.073	675.753	488.773	272.27	1207.17	492.053	1151.41	603.586	1328.54	78.7286	393.643	554.38	85.2893	390.362	810.248	1020.19
36.0839	390.362					cellID452	127.934	39.3643	91.85	177.139	770.884	350.998	469.091	121.373	954.584	616.707	19.6821	268.989	580.623	682.314	324.755	1249.82	341.157	393.643	65.6071	472.371	311.634	278.83	275.55	846.332	1020.19	150.896	475.652	183.7	469.091	196.821	278.83	426.446	974.266	626.548	619.987	144.336	357.559	492.053	114.812	469.091	469.091	554.38	882.416
32.8036	167.298					cellID453	413.325	262.429	967.705	1085.8	226.345	45.925	898.818	364.12	55.7661	843.052	387.082	629.828	170.579	587.184	528.137	803.687	541.259	229.625	305.073	433.007	708.557	665.912	85.2893	531.418	101.691	95.1303	1863.24	301.793	150.896	141.055	213.223	629.828	249.307	291.952	469.091	114.812	892.257	39.3643	669.193	85.2893	413.325	843.052	400.204
255.868	354.279					cellID454	478.932	1089.08	396.923	787.286	478.932	951.303	193.541	1217.01	436.287	1167.81	246.027	131.214	370.68	91.85	193.541	85.2893	259.148	262.429	587.184	82.0089	308.354	203.382	180.42	1817.32	226.345	1049.71	357.559	560.941	488.773	1131.72	88.5696	154.177	141.055	436.287	55.7661	459.25	341.157	669.193	1659.86	232.905	488.773	367.4	288.671
636.389	455.97					cellID455	495.334	754.482	223.064	298.512	164.018	370.68	636.389	347.718	446.129	511.736	226.345	49.2053	78.7286	364.12	229.625	150.896	98.4107	318.195	246.027	154.177	68.8875	45.925	747.921	127.934	65.6071	141.055	95.1303	246.027	229.625	52.4857	65.6071	173.859	19.6821	472.371	114.812	209.943	554.38	1515.52	147.616	160.737	442.848	718.398	82.0089
387.082	216.504					cellID456	272.27	360.839	144.336	101.691	656.071	177.139	268.989	557.661	364.12	127.934	685.595	744.641	357.559	291.952	137.775	1121.88	249.307	387.082	278.83	127.934	265.709	606.866	114.812	800.407	465.811	642.95	1213.73	98.4107	134.495	803.687	104.971	144.336	321.475	334.596	239.466	95.1303	1226.85	291.952	1699.22	344.437	692.155	252.587	193.541
364.12	186.98					cellID457	728.239	449.409	472.371	82.0089	554.38	223.064	108.252	459.25	780.725	488.773	1177.65	587.184	577.343	213.223	252.587	164.018	144.336	518.296	91.85	826.65	373.961	534.698	291.952	98.4107	131.214	341.157	1295.74	301.793	449.409	78.7286	324.755	334.596	137.775	347.718	127.934	390.362	272.27	154.177	478.932	403.484	200.102	239.466	754.482
141.055	91.85					cellID458	367.4	173.859	357.559	508.455	373.961	226.345	915.219	255.868	186.98	285.391	741.361	272.27	190.261	1846.84	770.884	180.42	652.791	108.252	160.737	232.905	200.102	915.219	193.541	403.484	150.896	118.093	213.223	72.1678	131.214	236.186	1397.43	347.718	1417.11	410.045	154.177	272.27	718.398	108.252	206.662	177.139	944.743	186.98	501.895
196.821	164.018					cellID459	1144.84	1456.48	439.568	213.223	108.252	619.987	357.559	200.102	334.596	216.504	108.252	334.596	797.127	583.903	485.493	193.541	1197.33	593.745	433.007	1144.84	203.382	1062.84	223.064	541.259	1374.47	619.987	574.062	131.214	984.107	1272.78	685.595	239.466	160.737	692.155	1075.96	1253.1	708.557	65.6071	249.307	537.978	160.737	718.398	144.336
157.457	452.689					cellID460	885.696	1282.62	1584.41	580.623	439.568	196.821	29.5232	524.857	344.437	177.139	147.616	341.157	393.643	268.989	354.279	268.989	344.437	68.8875	810.248	68.8875	42.6446	262.429	577.343	531.418	19.6821	236.186	206.662	662.632	91.85	1213.73	134.495	219.784	1039.87	226.345	62.3268	948.023	482.212	665.912	65.6071	442.848	1443.36	285.391	488.773
583.904	118.093					cellID461	1161.25	1167.81	442.848	685.595	114.812	439.568	436.287	1440.08	29.5232	344.437	560.941	1118.6	547.82	410.045	1446.64	685.595	1328.54	324.755	144.336	101.691	383.802	1344.95	72.1678	154.177	1197.33	291.952	65.6071	629.828	1138.28	610.146	26.2429	223.064	1479.44	213.223	59.0464	642.95	160.737	731.52	101.691	265.709	186.98	682.314	19.6821
557.661	633.109					cellID462	232.905	373.961	908.659	275.55	406.764	65.6071	124.654	157.457	291.952	934.902	797.127	511.736	823.37	793.846	469.091	770.884	45.925	308.354	715.118	856.173	288.671	744.641	324.755	141.055	698.716	104.971	623.268	688.875	305.073	173.859	29.5232	291.952	29.5232	278.83	278.83	505.175	278.83	49.2053	524.857	685.595	26.2429	68.8875	111.532
164.018	465.811					cellID463	180.42	150.896	200.102	75.4482	259.148	72.1678	416.605	183.7	357.559	150.896	121.373	459.25	826.65	196.821	190.261	961.144	606.866	852.893	314.914	150.896	393.643	331.316	203.382	774.164	337.877	239.466	711.837	459.25	784.005	1020.19	429.727	396.923	459.25	65.6071	39.3643	170.579	282.111	200.102	656.071	731.52	203.382	278.83	104.971
239.466	32.8036					cellID464	59.0464	357.559	1203.89	298.512	544.539	328.036	951.303	308.354	190.261	183.7	541.259	318.195	226.345	114.812	701.996	160.737	1013.63	170.579	597.025	39.3643	114.812	436.287	121.373	610.146	344.437	295.232	150.896	200.102	154.177	915.219	101.691	469.091	62.3268	39.3643	961.144	236.186	118.093	272.27	554.38	229.625	541.259	173.859	95.1303
78.7286	68.8875					cellID465	147.616	1197.33	705.277	180.42	626.548	203.382	580.623	364.12	419.886	1148.12	413.325	98.4107	39.3643	196.821	219.784	426.446	275.55	160.737	360.839	459.25	442.848	354.279	311.634	888.977	111.532	291.952	157.457	449.409	167.298	1627.06	45.925	885.696	1315.42	196.821	554.38	347.718	334.596	121.373	193.541	114.812	314.914	341.157	154.177
665.912	265.709					cellID466	141.055	177.139	29.5232	252.587	252.587	843.052	291.952	104.971	951.303	501.895	141.055	318.195	974.266	186.98	1764.83	541.259	452.689	1030.03	564.221	636.389	68.8875	154.177	354.279	1725.47	455.97	68.8875	291.952	501.895	656.071	131.214	32.8036	127.934	88.5696	114.812	167.298	150.896	249.307	213.223	285.391	1774.67	196.821	551.1	977.546
452.689	173.859					cellID467	154.177	137.775	190.261	183.7	410.045	173.859	951.303	272.27	305.073	255.868	141.055	226.345	482.212	724.959	905.378	95.1303	436.287	91.85	429.727	236.186	698.716	1256.38	308.354	282.111	1551.61	364.12	426.446	200.102	190.261	370.68	511.736	724.959	836.491	314.914	170.579	344.437	350.998	367.4	324.755	114.812	387.082	426.446	377.241
190.261	32.8036					cellID468	1276.06	1902.61	341.157	213.223	488.773	879.136	298.512	104.971	918.5	1928.85	305.073	472.371	400.204	1052.99	219.784	475.652	1144.84	511.736	200.102	45.925	22.9625	52.4857	62.3268	410.045	147.616	219.784	157.457	177.139	1390.87	1131.72	731.52	1003.79	186.98	1341.67	341.157	833.211	108.252	137.775	1223.57	301.793	623.268	754.482	180.42
475.652	498.614					cellID469	186.98	321.475	160.737	95.1303	370.68	72.1678	85.2893	724.959	1138.28	482.212	957.864	265.709	108.252	373.961	249.307	623.268	68.8875	239.466	285.391	275.55	127.934	236.186	495.334	91.85	1299.02	738.08	544.539	52.4857	813.528	144.336	213.223	200.102	95.1303	203.382	951.303	813.528	1479.44	403.484	318.195	232.905	685.595	104.971	68.8875
255.868	341.157					cellID470	219.784	170.579	193.541	78.7286	91.85	183.7	1236.69	928.341	692.155	426.446	242.746	127.934	387.082	239.466	403.484	393.643	186.98	150.896	62.3268	567.502	1472.88	183.7	16.4018	314.914	259.148	492.053	91.85	282.111	88.5696	747.921	183.7	236.186	469.091	501.895	255.868	659.352	623.268	85.2893	141.055	144.336	377.241	203.382	85.2893
265.709	488.773					cellID471	232.905	1397.43	154.177	406.764	173.859	164.018	954.584	390.362	1033.31	318.195	154.177	232.905	1003.79	88.5696	164.018	200.102	711.837	469.091	1315.42	114.812	262.429	1049.71	393.643	118.093	209.943	1433.52	836.491	1030.03	88.5696	518.296	364.12	331.316	216.504	114.812	75.4482	170.579	1112.04	157.457	78.7286	255.868	193.541	820.089	262.429
16.4018	72.1678					cellID472	1289.18	216.504	223.064	177.139	829.93	610.146	370.68	583.903	465.811	111.532	597.025	206.662	259.148	1210.45	472.371	442.848	272.27	186.98	364.12	1226.85	856.173	426.446	882.416	1417.11	508.455	55.7661	590.464	462.53	505.175	193.541	685.595	547.82	574.062	177.139	364.12	200.102	150.896	593.745	518.296	59.0464	416.605	55.7661	711.837
265.709	164.018					cellID473	328.036	1013.63	633.109	59.0464	866.014	65.6071	246.027	367.4	88.5696	419.886	22.9625	190.261	974.266	26.2429	131.214	551.1	741.361	413.325	239.466	68.8875	954.584	711.837	350.998	711.837	72.1678	469.091	675.753	623.268	482.212	406.764	311.634	200.102	72.1678	515.016	1089.08	436.287	1194.05	147.616	275.55	977.546	118.093	6.56071	180.42
98.4107	85.2893					cellID474	688.875	410.045	88.5696	246.027	206.662	672.473	501.895	439.568	396.923	121.373	239.466	200.102	98.4107	150.896	537.978	291.952	515.016	1197.33	295.232	347.718	436.287	186.98	141.055	72.1678	265.709	193.541	193.541	501.895	1679.54	78.7286	931.621	1098.92	180.42	328.036	223.064	52.4857	124.654	59.0464	1328.54	232.905	52.4857	652.791	341.157
108.252	22.9625					cellID475	541.259	285.391	255.868	121.373	744.641	147.616	298.512	941.462	849.612	160.737	259.148	485.493	564.221	157.457	82.0089	442.848	134.495	177.139	537.978	164.018	2092.87	200.102	104.971	219.784	134.495	1184.21	367.4	344.437	101.691	1148.12	124.654	19.6821	1354.79	541.259	193.541	1456.48	610.146	334.596	406.764	636.389	721.678	137.775	344.437
357.559	383.802					cellID476	285.391	1679.54	141.055	193.541	49.2053	219.784	150.896	9.84107	731.52	157.457	833.211	741.361	669.193	1535.21	268.989	104.971	216.504	941.462	367.4	449.409	82.0089	285.391	531.418	291.952	118.093	29.5232	173.859	551.1	642.95	65.6071	364.12	272.27	1161.25	19.6821	101.691	826.65	665.912	764.323	560.941	104.971	154.177	341.157	183.7
1020.19	203.382					cellID477	164.018	518.296	524.857	124.654	400.204	52.4857	1098.92	531.418	137.775	826.65	203.382	885.696	167.298	134.495	1177.65	452.689	59.0464	134.495	574.062	219.784	108.252	879.136	98.4107	318.195	95.1303	111.532	236.186	295.232	974.266	925.061	528.137	226.345	49.2053	16.4018	295.232	462.53	324.755	193.541	137.775	183.7	219.784	774.164	387.082
780.725	350.998					cellID478	347.718	403.484	787.286	882.416	255.868	862.734	127.934	646.23	757.762	124.654	1052.99	219.784	164.018	534.698	180.42	246.027	295.232	997.228	291.952	301.793	206.662	186.98	344.437	170.579	95.1303	200.102	229.625	400.204	98.4107	101.691	498.614	262.429	278.83	334.596	131.214	196.821	403.484	29.5232	623.268	203.382	91.85	580.623	285.391
390.362	255.868					cellID479	1148.12	167.298	55.7661	209.943	196.821	475.652	209.943	485.493	1128.44	396.923	515.016	403.484	885.696	583.903	1128.44	357.559	373.961	236.186	232.905	862.734	262.429	1177.65	19.6821	121.373	180.42	167.298	242.746	242.746	744.641	147.616	193.541	593.745	88.5696	1797.64	495.334	196.821	308.354	1128.44	118.093	101.691	85.2893	547.82	183.7
820.089	446.129					cellID480	452.689	314.914	459.25	16.4018	147.616	262.429	160.737	314.914	141.055	1210.45	862.734	157.457	337.877	472.371	387.082	278.83	91.85	65.6071	121.373	137.775	701.996	268.989	311.634	1295.74	1312.14	318.195	314.914	150.896	1226.85	462.53	665.912	98.4107	141.055	1315.42	164.018	511.736	246.027	52.4857	413.325	75.4482	977.546	180.42	314.914
321.475	570.782					cellID481	219.784	1331.82	285.391	186.98	242.746	150.896	495.334	216.504	357.559	711.837	344.437	1213.73	118.093	400.204	866.014	160.737	141.055	216.504	993.948	147.616	1574.57	531.418	469.091	101.691	925.061	403.484	1085.8	170.579	1167.81	226.345	65.6071	170.579	141.055	65.6071	160.737	1358.07	534.698	488.773	72.1678	134.495	200.102	593.745	429.727
203.382	236.186					cellID482	1449.92	295.232	1551.61	239.466	180.42	154.177	213.223	219.784	180.42	95.1303	410.045	787.286	246.027	997.228	59.0464	311.634	252.587	170.579	387.082	1210.45	990.668	311.634	114.812	961.144	738.08	183.7	55.7661	570.782	318.195	1174.37	885.696	446.129	344.437	298.512	114.812	242.746	223.064	915.219	770.884	213.223	249.307	1249.82	200.102
190.261	482.212					cellID483	367.4	311.634	114.812	1403.99	488.773	45.925	118.093	380.521	183.7	1095.64	436.287	22.9625	849.612	101.691	357.559	721.678	88.5696	301.793	52.4857	1371.19	298.512	150.896	124.654	590.464	98.4107	380.521	423.166	196.821	606.866	85.2893	183.7	1200.61	698.716	150.896	291.952	104.971	108.252	229.625	856.173	492.053	173.859	288.671	826.65
200.102	157.457					cellID484	360.839	869.295	1102.2	528.137	1358.07	121.373	144.336	321.475	236.186	406.764	255.868	344.437	154.177	426.446	462.53	1118.6	101.691	72.1678	344.437	186.98	406.764	305.073	505.175	1233.41	144.336	849.612	127.934	318.195	433.007	354.279	150.896	45.925	495.334	137.775	272.27	423.166	22.9625	656.071	593.745	144.336	177.139	62.3268	593.745
255.868	164.018					cellID485	1098.92	426.446	137.775	186.98	410.045	262.429	370.68	492.053	147.616	209.943	751.202	695.436	239.466	698.716	265.709	367.4	49.2053	1469.6	203.382	410.045	970.986	905.378	104.971	242.746	101.691	291.952	124.654	131.214	488.773	675.753	62.3268	124.654	669.193	72.1678	203.382	246.027	183.7	478.932	91.85	761.043	646.23	167.298	439.568
265.709	183.7					cellID486	285.391	1151.41	78.7286	508.455	75.4482	764.323	849.612	157.457	239.466	121.373	1000.51	200.102	111.532	62.3268	318.195	114.812	364.12	436.287	328.036	131.214	141.055	314.914	685.595	1266.22	26.2429	52.4857	141.055	701.996	318.195	72.1678	183.7	324.755	206.662	108.252	495.334	88.5696	495.334	367.4	213.223	383.802	347.718	823.37	1020.19
265.709	439.568					cellID487	242.746	393.643	1033.31	1230.13	239.466	416.605	75.4482	587.184	564.221	144.336	157.457	806.968	236.186	639.67	72.1678	150.896	101.691	600.305	42.6446	52.4857	1085.8	1449.92	301.793	554.38	72.1678	259.148	708.557	134.495	429.727	157.457	1174.37	246.027	577.343	114.812	577.343	1627.06	554.38	229.625	308.354	692.155	472.371	393.643	747.921
311.634	98.4107					cellID488	295.232	68.8875	331.316	127.934	183.7	36.0839	708.557	364.12	259.148	262.429	469.091	223.064	537.978	367.4	321.475	1581.13	275.55	114.812	334.596	934.902	537.978	147.616	16.4018	200.102	1049.71	98.4107	291.952	219.784	223.064	134.495	164.018	659.352	196.821	341.157	249.307	652.791	62.3268	541.259	396.923	541.259	337.877	141.055	551.1
341.157	186.98					cellID489	528.137	308.354	892.257	1105.48	328.036	170.579	1039.87	200.102	127.934	426.446	288.671	839.771	75.4482	925.061	570.782	731.52	124.654	265.709	200.102	1482.72	39.3643	403.484	646.23	141.055	131.214	1007.07	921.78	101.691	554.38	446.129	223.064	1121.88	88.5696	111.532	803.687	577.343	193.541	180.42	564.221	213.223	580.623	344.437	964.425
344.437	154.177					cellID490	656.071	177.139	98.4107	396.923	137.775	442.848	291.952	157.457	196.821	495.334	423.166	1194.05	541.259	993.948	118.093	78.7286	593.745	642.95	1043.15	308.354	537.978	380.521	433.007	82.0089	101.691	223.064	948.023	2040.38	459.25	239.466	902.098	216.504	767.603	118.093	285.391	291.952	134.495	436.287	255.868	170.579	511.736	232.905	268.989
396.923	446.129					cellID491	633.109	246.027	931.621	252.587	219.784	787.286	124.654	921.78	895.537	131.214	141.055	36.0839	203.382	570.782	75.4482	200.102	990.668	780.725	692.155	895.537	1771.39	524.857	321.475	334.596	452.689	259.148	186.98	774.164	98.4107	721.678	488.773	196.821	515.016	508.455	108.252	236.186	95.1303	626.548	82.0089	642.95	127.934	547.82	68.8875
882.416	141.055					cellID492	108.252	131.214	337.877	636.389	1289.18	1036.59	547.82	1226.85	137.775	226.345	72.1678	600.305	91.85	252.587	1177.65	341.157	272.27	433.007	1338.39	1095.64	200.102	433.007	554.38	229.625	278.83	173.859	298.512	118.093	593.745	416.605	764.323	206.662	239.466	544.539	305.073	52.4857	1791.07	459.25	91.85	259.148	259.148	141.055	429.727
1003.79	108.252					cellID493	49.2053	1105.48	85.2893	95.1303	154.177	196.821	78.7286	695.436	902.098	232.905	764.323	177.139	150.896	541.259	206.662	314.914	239.466	285.391	98.4107	705.277	268.989	55.7661	203.382	55.7661	370.68	124.654	200.102	347.718	410.045	180.42	793.846	334.596	29.5232	1367.91	777.445	964.425	88.5696	948.023	164.018	259.148	308.354	124.654	272.27
111.532	114.812					cellID494	167.298	52.4857	91.85	1023.47	242.746	164.018	213.223	334.596	1007.07	1003.79	436.287	167.298	380.521	255.868	223.064	262.429	157.457	52.4857	262.429	754.482	141.055	196.821	229.625	993.948	229.625	183.7	597.025	806.968	150.896	328.036	180.42	213.223	1279.34	160.737	987.387	337.877	137.775	928.341	915.219	72.1678	95.1303	177.139	226.345
121.373	101.691					cellID495	665.912	656.071	167.298	498.614	1046.43	285.391	508.455	259.148	639.67	587.184	229.625	131.214	104.971	1033.31	452.689	1495.84	147.616	308.354	1249.82	354.279	521.577	177.139	288.671	662.632	944.743	203.382	282.111	485.493	961.144	268.989	419.886	170.579	321.475	875.855	524.857	393.643	160.737	1282.62	232.905	665.912	672.473	291.952	196.821
32.8036	580.623					cellID496	229.625	948.023	436.287	944.743	508.455	101.691	380.521	1125.16	216.504	275.55	537.978	32.8036	1046.43	121.373	446.129	396.923	186.98	242.746	685.595	150.896	101.691	183.7	121.373	150.896	216.504	200.102	610.146	118.093	419.886	180.42	49.2053	311.634	475.652	892.257	410.045	137.775	806.968	616.707	209.943	413.325	1397.43	252.587	364.12
98.4107	190.261					cellID497	1138.28	209.943	465.811	108.252	354.279	39.3643	944.743	948.023	95.1303	469.091	52.4857	344.437	390.362	465.811	633.109	108.252	127.934	95.1303	597.025	1069.4	226.345	1069.4	246.027	1072.68	301.793	229.625	177.139	177.139	688.875	314.914	193.541	1453.2	373.961	101.691	137.775	701.996	226.345	209.943	328.036	219.784	141.055	104.971	1331.82
226.345	328.036					cellID498	282.111	652.791	531.418	295.232	114.812	32.8036	183.7	728.239	82.0089	970.986	557.661	68.8875	186.98	515.016	610.146	357.559	1164.53	45.925	390.362	114.812	324.755	400.204	652.791	613.427	85.2893	75.4482	144.336	308.354	990.668	390.362	344.437	521.577	98.4107	213.223	68.8875	498.614	872.575	39.3643	393.643	393.643	908.659	518.296	682.314
157.457	42.6446					cellID499	354.279	22.9625	364.12	590.464	501.895	623.268	816.809	137.775	446.129	114.812	157.457	416.605	200.102	52.4857	574.062	452.689	29.5232	278.83	547.82	147.616	1446.64	101.691	505.175	350.998	370.68	1095.64	226.345	1105.48	196.821	413.325	19.6821	1016.91	1039.87	226.345	190.261	272.27	150.896	446.129	508.455	164.018	1118.6	597.025	747.921
101.691	42.6446					cellID500	82.0089	377.241	213.223	587.184	597.025	173.859	295.232	229.625	68.8875	747.921	770.884	275.55	141.055	698.716	121.373	301.793	652.791	859.453	777.445	305.073	482.212	318.195	186.98	623.268	259.148	478.932	209.943	537.978	190.261	75.4482	1466.32	462.53	951.303	229.625	528.137	344.437	167.298	344.437	1413.83	587.184	577.343	206.662	1144.84
59.0464	416.605					cellID501	223.064	1269.5	22.9625	29.5232	111.532	147.616	65.6071	649.511	311.634	265.709	1016.91	177.139	216.504	590.464	813.528	88.5696	423.166	164.018	196.821	419.886	318.195	357.559	85.2893	144.336	613.427	1180.93	246.027	455.97	36.0839	236.186	554.38	436.287	213.223	259.148	764.323	226.345	91.85	131.214	1466.32	639.67	528.137	380.521	82.0089
183.7	131.214					cellID502	482.212	856.173	157.457	282.111	337.877	1315.42	59.0464	173.859	121.373	255.868	108.252	528.137	65.6071	465.811	259.148	170.579	1069.4	534.698	800.407	1564.73	1285.9	98.4107	272.27	547.82	731.52	295.232	380.521	203.382	364.12	806.968	164.018	134.495	764.323	85.2893	1253.1	219.784	308.354	134.495	462.53	203.382	150.896	518.296	200.102
190.261	190.261					cellID503	209.943	1230.13	127.934	908.659	551.1	164.018	787.286	659.352	619.987	377.241	1151.41	334.596	551.1	114.812	124.654	439.568	154.177	682.314	541.259	98.4107	141.055	95.1303	196.821	118.093	262.429	1056.27	639.67	829.93	354.279	200.102	485.493	200.102	328.036	118.093	987.387	413.325	285.391	137.775	59.0464	134.495	144.336	1354.79	642.95
78.7286	144.336					cellID504	419.886	180.42	459.25	393.643	45.925	170.579	895.537	255.868	62.3268	49.2053	170.579	515.016	98.4107	741.361	88.5696	370.68	52.4857	373.961	65.6071	734.8	111.532	544.539	672.473	767.603	321.475	531.418	311.634	433.007	255.868	305.073	223.064	255.868	560.941	744.641	1758.27	242.746	242.746	236.186	610.146	262.429	219.784	1486	669.193
137.775	141.055					cellID505	232.905	193.541	78.7286	787.286	88.5696	459.25	160.737	242.746	82.0089	127.934	154.177	1089.08	505.175	137.775	282.111	85.2893	144.336	55.7661	265.709	85.2893	793.846	85.2893	55.7661	318.195	288.671	75.4482	770.884	1167.81	862.734	91.85	111.532	318.195	268.989	1023.47	144.336	318.195	1659.86	193.541	131.214	124.654	1499.12	347.718	350.998
114.812	301.793					cellID506	190.261	1262.94	593.745	357.559	472.371	708.557	190.261	75.4482	465.811	328.036	186.98	380.521	239.466	767.603	268.989	688.875	416.605	147.616	22.9625	429.727	1397.43	1184.21	1072.68	547.82	239.466	167.298	91.85	734.8	242.746	403.484	1066.12	1112.04	701.996	72.1678	892.257	406.764	26.2429	436.287	49.2053	203.382	121.373	39.3643	265.709
144.336	246.027					cellID507	806.968	226.345	708.557	108.252	449.409	282.111	249.307	498.614	186.98	633.109	511.736	265.709	111.532	170.579	301.793	367.4	255.868	967.705	390.362	193.541	423.166	114.812	1118.6	537.978	803.687	777.445	232.905	347.718	734.8	36.0839	216.504	193.541	101.691	469.091	1328.54	941.462	157.457	288.671	521.577	416.605	633.109	800.407	364.12
905.378	337.877					cellID508	954.584	285.391	223.064	518.296	747.921	321.475	656.071	324.755	282.111	190.261	337.877	170.579	206.662	262.429	911.939	367.4	1548.33	157.457	784.005	321.475	544.539	167.298	226.345	485.493	455.97	1472.88	2007.58	213.223	337.877	1026.75	114.812	515.016	482.212	652.791	321.475	85.2893	738.08	206.662	19.6821	78.7286	118.093	1052.99	98.4107
1157.97	226.345					cellID509	88.5696	334.596	1564.73	882.416	469.091	839.771	88.5696	354.279	39.3643	334.596	367.4	229.625	1033.31	1449.92	465.811	85.2893	505.175	206.662	413.325	164.018	1558.17	72.1678	55.7661	213.223	216.504	226.345	505.175	518.296	1039.87	455.97	1554.89	695.436	777.445	144.336	134.495	193.541	469.091	229.625	22.9625	164.018	626.548	508.455	705.277
836.491	68.8875					cellID510	501.895	213.223	761.043	416.605	367.4	852.893	357.559	531.418	482.212	554.38	587.184	239.466	524.857	213.223	196.821	695.436	249.307	131.214	311.634	764.323	761.043	1249.82	321.475	1098.92	957.864	390.362	95.1303	797.127	91.85	213.223	164.018	328.036	308.354	373.961	239.466	524.857	646.23	590.464	406.764	262.429	98.4107	164.018	856.173
164.018	357.559					cellID511	209.943	324.755	65.6071	347.718	223.064	180.42	495.334	88.5696	347.718	226.345	1030.03	843.052	492.053	1023.47	127.934	1236.69	390.362	59.0464	157.457	39.3643	154.177	236.186	364.12	298.512	59.0464	498.614	278.83	164.018	393.643	232.905	268.989	469.091	797.127	436.287	147.616	1151.41	869.295	475.652	501.895	111.532	331.316	95.1303	564.221
95.1303	85.2893					cellID512	193.541	505.175	551.1	1285.9	416.605	1610.66	111.532	334.596	580.623	416.605	150.896	150.896	180.42	170.579	603.586	82.0089	882.416	606.866	144.336	131.214	541.259	442.848	82.0089	85.2893	613.427	967.705	341.157	275.55	55.7661	360.839	662.632	147.616	52.4857	72.1678	75.4482	321.475	118.093	357.559	160.737	242.746	718.398	498.614	88.5696
682.314	131.214					cellID513	593.745	131.214	1335.11	72.1678	721.678	1495.84	882.416	741.361	649.511	226.345	124.654	534.698	613.427	295.232	403.484	475.652	393.643	531.418	662.632	1413.83	157.457	78.7286	42.6446	111.532	121.373	390.362	141.055	370.68	255.868	170.579	387.082	252.587	692.155	111.532	636.389	610.146	121.373	478.932	459.25	908.659	373.961	613.427	721.678
183.7	446.129					cellID514	213.223	82.0089	173.859	685.595	364.12	272.27	806.968	193.541	350.998	685.595	127.934	52.4857	324.755	1098.92	715.118	1751.71	255.868	78.7286	515.016	859.453	223.064	531.418	259.148	95.1303	305.073	147.616	180.42	164.018	209.943	1282.62	410.045	790.566	711.837	1217.01	816.809	200.102	111.532	580.623	1308.86	672.473	183.7	186.98	400.204
1217.01	295.232					cellID515	948.023	190.261	177.139	708.557	88.5696	390.362	597.025	226.345	442.848	298.512	1026.75	157.457	652.791	170.579	961.144	282.111	577.343	150.896	669.193	216.504	1131.72	554.38	203.382	708.557	26.2429	45.925	606.866	75.4482	1013.63	1259.66	738.08	767.603	400.204	672.473	475.652	127.934	193.541	482.212	636.389	291.952	232.905	180.42	574.062
88.5696	219.784					cellID516	75.4482	183.7	193.541	636.389	475.652	59.0464	367.4	1197.33	987.387	108.252	154.177	157.457	1026.75	118.093	298.512	629.828	226.345	1148.12	1079.24	49.2053	862.734	364.12	390.362	515.016	442.848	85.2893	1394.15	1171.09	288.671	1003.79	305.073	147.616	1505.68	78.7286	636.389	268.989	455.97	469.091	124.654	150.896	364.12	318.195	193.541
524.857	278.83					cellID517	344.437	160.737	295.232	931.621	160.737	600.305	610.146	190.261	1062.84	118.093	111.532	229.625	219.784	259.148	157.457	334.596	167.298	344.437	88.5696	246.027	62.3268	137.775	180.42	656.071	1400.71	314.914	288.671	193.541	170.579	767.603	167.298	449.409	255.868	101.691	223.064	239.466	938.182	55.7661	183.7	380.521	560.941	72.1678	101.691
734.8	259.148					cellID518	82.0089	167.298	1430.24	78.7286	65.6071	534.698	288.671	662.632	223.064	68.8875	793.846	1574.57	190.261	452.689	85.2893	337.877	541.259	718.398	150.896	465.811	196.821	246.027	308.354	951.303	157.457	367.4	436.287	383.802	226.345	249.307	465.811	701.996	170.579	380.521	705.277	295.232	170.579	278.83	164.018	639.67	72.1678	1820.6	787.286
167.298	127.934					cellID519	288.671	249.307	452.689	380.521	242.746	331.316	1804.2	328.036	104.971	380.521	147.616	206.662	98.4107	52.4857	1735.31	987.387	915.219	347.718	925.061	229.625	124.654	948.023	104.971	577.343	1312.14	186.98	961.144	85.2893	259.148	134.495	787.286	1220.29	95.1303	521.577	531.418	396.923	114.812	295.232	246.027	396.923	806.968	141.055	206.662
478.932	288.671					cellID520	45.925	200.102	275.55	393.643	190.261	72.1678	82.0089	265.709	862.734	104.971	177.139	1164.53	465.811	898.818	682.314	583.903	442.848	216.504	39.3643	180.42	410.045	757.762	1525.37	377.241	1718.91	164.018	55.7661	508.455	570.782	200.102	229.625	410.045	167.298	190.261	328.036	157.457	154.177	695.436	291.952	442.848	52.4857	259.148	59.0464
72.1678	150.896					cellID521	472.371	16.4018	252.587	13.1214	42.6446	101.691	603.586	426.446	390.362	433.007	295.232	82.0089	403.484	1499.12	111.532	341.157	403.484	36.0839	164.018	95.1303	475.652	859.453	669.193	1797.64	265.709	1476.16	190.261	275.55	213.223	436.287	446.129	367.4	718.398	344.437	186.98	134.495	285.391	377.241	1305.58	334.596	980.827	91.85	246.027
1272.78	229.625					cellID522	1144.84	528.137	587.184	88.5696	91.85	164.018	603.586	439.568	413.325	223.064	816.809	157.457	472.371	318.195	833.211	715.118	193.541	127.934	567.502	127.934	45.925	373.961	311.634	324.755	701.996	213.223	1082.52	833.211	505.175	528.137	465.811	698.716	157.457	190.261	1121.88	65.6071	108.252	219.784	403.484	62.3268	793.846	521.577	285.391
574.062	449.409					cellID523	875.855	282.111	324.755	370.68	347.718	144.336	1154.69	213.223	111.532	249.307	111.532	410.045	396.923	88.5696	951.303	551.1	131.214	328.036	603.586	236.186	485.493	469.091	537.978	203.382	754.482	157.457	1492.56	793.846	42.6446	1095.64	206.662	104.971	42.6446	410.045	65.6071	141.055	449.409	341.157	209.943	262.429	42.6446	682.314	764.323
1335.11	186.98					cellID524	452.689	541.259	216.504	26.2429	98.4107	193.541	104.971	826.65	144.336	324.755	564.221	997.228	826.65	478.932	318.195	1233.41	288.671	36.0839	1010.35	774.164	314.914	669.193	396.923	485.493	75.4482	524.857	216.504	186.98	701.996	1577.85	39.3643	52.4857	82.0089	911.939	334.596	78.7286	419.886	439.568	95.1303	203.382	49.2053	459.25	475.652
216.504	147.616					cellID525	127.934	370.68	911.939	1102.2	68.8875	29.5232	482.212	646.23	485.493	337.877	600.305	232.905	127.934	226.345	144.336	183.7	695.436	88.5696	410.045	354.279	570.782	410.045	32.8036	747.921	688.875	308.354	688.875	780.725	646.23	196.821	134.495	42.6446	72.1678	157.457	334.596	223.064	98.4107	101.691	209.943	262.429	557.661	911.939	475.652
495.334	219.784					cellID526	219.784	501.895	465.811	449.409	249.307	564.221	59.0464	265.709	1128.44	186.98	127.934	318.195	465.811	1315.42	498.614	206.662	455.97	1069.4	1098.92	68.8875	16.4018	160.737	1016.91	410.045	131.214	59.0464	39.3643	938.182	314.914	127.934	68.8875	869.295	209.943	239.466	137.775	606.866	285.391	98.4107	626.548	291.952	734.8	298.512	114.812
515.016	167.298					cellID527	433.007	108.252	59.0464	452.689	1233.41	91.85	797.127	1039.87	157.457	72.1678	803.687	232.905	380.521	285.391	334.596	101.691	39.3643	784.005	301.793	82.0089	114.812	206.662	337.877	180.42	757.762	357.559	908.659	291.952	216.504	311.634	177.139	1436.8	433.007	1666.42	190.261	547.82	65.6071	1377.75	541.259	439.568	186.98	219.784	85.2893
547.82	170.579					cellID528	229.625	213.223	1210.45	383.802	623.268	121.373	564.221	685.595	1066.12	1112.04	731.52	373.961	810.248	331.316	413.325	291.952	190.261	337.877	236.186	59.0464	813.528	1486	337.877	331.316	672.473	1702.51	278.83	675.753	672.473	341.157	396.923	193.541	419.886	888.977	239.466	62.3268	219.784	1089.08	498.614	268.989	141.055	639.67	121.373
193.541	305.073					cellID529	373.961	141.055	387.082	580.623	574.062	1413.83	524.857	173.859	164.018	226.345	344.437	367.4	334.596	131.214	55.7661	465.811	350.998	16.4018	242.746	551.1	524.857	324.755	852.893	593.745	616.707	587.184	114.812	574.062	314.914	442.848	232.905	75.4482	357.559	587.184	114.812	429.727	1056.27	551.1	295.232	288.671	147.616	1223.57	278.83
164.018	446.129					cellID530	180.42	836.491	413.325	731.52	193.541	442.848	65.6071	472.371	623.268	170.579	147.616	364.12	501.895	524.857	436.287	301.793	127.934	164.018	318.195	961.144	511.736	65.6071	859.453	127.934	255.868	1003.79	291.952	249.307	957.864	1220.29	206.662	544.539	705.277	347.718	1039.87	147.616	587.184	255.868	255.868	186.98	124.654	131.214	403.484
127.934	232.905					cellID531	164.018	141.055	88.5696	91.85	1102.2	370.68	85.2893	459.25	16.4018	301.793	1305.58	291.952	164.018	252.587	626.548	1046.43	167.298	1456.48	78.7286	1499.12	305.073	436.287	104.971	62.3268	160.737	236.186	108.252	357.559	416.605	406.764	462.53	321.475	324.755	101.691	98.4107	268.989	977.546	921.78	193.541	196.821	328.036	147.616	452.689
1239.97	446.129					cellID532	331.316	419.886	239.466	167.298	767.603	288.671	278.83	626.548	55.7661	921.78	200.102	419.886	321.475	528.137	111.532	65.6071	68.8875	68.8875	101.691	403.484	150.896	436.287	183.7	626.548	36.0839	541.259	551.1	721.678	528.137	334.596	446.129	65.6071	944.743	1026.75	413.325	492.053	147.616	1479.44	180.42	685.595	121.373	803.687	219.784
216.504	108.252					cellID533	416.605	295.232	318.195	55.7661	314.914	59.0464	78.7286	406.764	219.784	1308.86	416.605	39.3643	1089.08	88.5696	170.579	1043.15	177.139	167.298	29.5232	246.027	196.821	360.839	455.97	380.521	308.354	429.727	610.146	701.996	633.109	154.177	669.193	816.809	400.204	885.696	101.691	383.802	114.812	223.064	662.632	603.586	173.859	544.539	803.687
232.905	518.296					cellID534	350.998	324.755	964.425	131.214	49.2053	173.859	206.662	416.605	203.382	88.5696	157.457	1039.87	259.148	318.195	1102.2	82.0089	410.045	603.586	78.7286	642.95	380.521	1594.25	396.923	859.453	164.018	206.662	298.512	75.4482	905.378	95.1303	78.7286	478.932	180.42	318.195	88.5696	964.425	492.053	1138.28	400.204	1026.75	75.4482	59.0464	226.345
144.336	55.7661					cellID535	455.97	55.7661	144.336	790.566	1020.19	75.4482	190.261	396.923	675.753	600.305	104.971	328.036	314.914	724.959	144.336	902.098	1243.26	180.42	65.6071	993.948	42.6446	183.7	78.7286	180.42	331.316	403.484	410.045	255.868	537.978	570.782	524.857	137.775	72.1678	85.2893	98.4107	108.252	321.475	321.475	219.784	396.923	118.093	268.989	98.4107
846.332	416.605					cellID536	278.83	485.493	101.691	396.923	239.466	564.221	180.42	1013.63	252.587	377.241	259.148	147.616	177.139	656.071	167.298	1436.8	600.305	633.109	91.85	226.345	305.073	255.868	127.934	147.616	144.336	564.221	567.502	301.793	167.298	833.211	1262.94	68.8875	173.859	134.495	669.193	242.746	82.0089	341.157	1102.2	101.691	68.8875	141.055	108.252
272.27	101.691					cellID537	679.034	954.584	347.718	442.848	55.7661	42.6446	377.241	849.612	236.186	52.4857	223.064	255.868	426.446	85.2893	22.9625	793.846	219.784	203.382	167.298	78.7286	275.55	49.2053	124.654	95.1303	567.502	164.018	1522.09	242.746	770.884	157.457	203.382	1148.12	925.061	72.1678	98.4107	1203.89	393.643	498.614	131.214	400.204	1033.31	183.7	587.184
288.671	160.737					cellID538	472.371	393.643	29.5232	167.298	305.073	232.905	134.495	1131.72	675.753	226.345	738.08	347.718	728.239	944.743	823.37	177.139	521.577	288.671	49.2053	196.821	124.654	255.868	334.596	137.775	154.177	1069.4	295.232	679.034	1174.37	22.9625	213.223	285.391	311.634	1312.14	866.014	646.23	531.418	114.812	177.139	314.914	367.4	144.336	246.027
164.018	144.336					cellID539	1118.6	636.389	95.1303	416.605	515.016	711.837	498.614	127.934	170.579	344.437	813.528	173.859	393.643	164.018	925.061	400.204	29.5232	662.632	478.932	646.23	311.634	121.373	551.1	124.654	118.093	55.7661	223.064	560.941	482.212	229.625	196.821	843.052	164.018	1236.69	164.018	111.532	190.261	193.541	144.336	164.018	377.241	1062.84	229.625
127.934	170.579					cellID540	52.4857	252.587	429.727	767.603	1292.46	246.027	246.027	331.316	82.0089	885.696	131.214	173.859	186.98	164.018	567.502	295.232	439.568	567.502	619.987	321.475	1479.44	177.139	193.541	275.55	357.559	52.4857	226.345	423.166	898.818	587.184	72.1678	1171.09	200.102	442.848	98.4107	62.3268	718.398	114.812	495.334	19.6821	298.512	337.877	246.027
131.214	433.007					cellID541	465.811	364.12	157.457	236.186	911.939	196.821	1282.62	898.818	206.662	193.541	305.073	1010.35	1059.56	1394.15	55.7661	734.8	393.643	498.614	127.934	846.332	354.279	380.521	62.3268	836.491	249.307	160.737	951.303	593.745	160.737	131.214	252.587	259.148	557.661	141.055	314.914	1558.17	167.298	164.018	42.6446	268.989	85.2893	734.8	761.043
970.986	761.043					cellID542	137.775	78.7286	190.261	111.532	305.073	259.148	754.482	373.961	177.139	390.362	419.886	829.93	629.828	1676.26	91.85	439.568	997.228	26.2429	291.952	308.354	216.504	65.6071	127.934	124.654	78.7286	203.382	291.952	98.4107	429.727	121.373	68.8875	160.737	239.466	505.175	190.261	134.495	157.457	616.707	209.943	114.812	164.018	26.2429	131.214
341.157	114.812					cellID543	551.1	295.232	137.775	183.7	167.298	803.687	265.709	295.232	600.305	511.736	626.548	226.345	1033.31	475.652	321.475	232.905	580.623	147.616	1886.21	68.8875	482.212	226.345	426.446	934.902	308.354	131.214	68.8875	183.7	150.896	232.905	1115.32	446.129	59.0464	134.495	492.053	357.559	990.668	190.261	888.977	180.42	157.457	141.055	177.139
200.102	186.98					cellID544	639.67	42.6446	862.734	285.391	246.027	515.016	141.055	226.345	249.307	101.691	843.052	226.345	229.625	131.214	272.27	764.323	154.177	193.541	390.362	288.671	433.007	433.007	170.579	1348.23	1482.72	85.2893	544.539	121.373	590.464	885.696	318.195	537.978	301.793	600.305	154.177	1371.19	1627.06	472.371	498.614	354.279	400.204	482.212	26.2429
206.662	291.952					cellID545	672.473	223.064	101.691	55.7661	511.736	1358.07	121.373	213.223	114.812	72.1678	127.934	436.287	852.893	360.839	695.436	1528.65	692.155	587.184	367.4	75.4482	892.257	242.746	108.252	160.737	764.323	285.391	49.2053	774.164	193.541	150.896	1000.51	164.018	1052.99	518.296	170.579	239.466	902.098	305.073	892.257	298.512	597.025	268.989	610.146
472.371	101.691					cellID546	852.893	200.102	127.934	314.914	262.429	55.7661	685.595	150.896	262.429	282.111	209.943	826.65	29.5232	291.952	367.4	747.921	1161.25	928.341	239.466	633.109	147.616	150.896	1571.29	902.098	564.221	203.382	141.055	262.429	157.457	1200.61	1095.64	55.7661	600.305	426.446	875.855	511.736	101.691	193.541	200.102	121.373	160.737	341.157	547.82
223.064	121.373					cellID547	180.42	321.475	373.961	482.212	167.298	308.354	770.884	262.429	688.875	646.23	265.709	744.641	127.934	118.093	91.85	249.307	272.27	278.83	695.436	439.568	455.97	551.1	167.298	88.5696	13.1214	823.37	613.427	636.389	547.82	150.896	173.859	1259.66	866.014	475.652	154.177	449.409	59.0464	515.016	196.821	551.1	869.295	692.155	134.495
242.746	226.345					cellID548	948.023	1138.28	108.252	659.352	173.859	255.868	367.4	328.036	380.521	186.98	127.934	259.148	403.484	370.68	282.111	488.773	147.616	42.6446	882.416	311.634	95.1303	370.68	200.102	209.943	137.775	291.952	144.336	259.148	124.654	124.654	452.689	131.214	629.828	416.605	134.495	144.336	167.298	249.307	282.111	488.773	728.239	921.78	147.616
246.027	242.746					cellID549	265.709	186.98	636.389	137.775	98.4107	213.223	567.502	354.279	36.0839	574.062	1233.41	1174.37	1085.8	154.177	469.091	1210.45	560.941	265.709	82.0089	1016.91	1276.06	213.223	108.252	1184.21	370.68	967.705	744.641	196.821	337.877	1125.16	305.073	121.373	288.671	905.378	629.828	590.464	236.186	167.298	646.23	291.952	150.896	78.7286	498.614
718.398	121.373					cellID550	285.391	465.811	193.541	229.625	488.773	410.045	1315.42	1003.79	236.186	22.9625	13.1214	98.4107	721.678	580.623	659.352	282.111	114.812	701.996	364.12	410.045	219.784	22.9625	101.691	1007.07	852.893	465.811	367.4	879.136	324.755	1184.21	636.389	390.362	186.98	564.221	823.37	1335.11	495.334	85.2893	68.8875	1177.65	534.698	1135	200.102
364.12	675.753					cellID551	370.68	170.579	118.093	751.202	150.896	298.512	1003.79	259.148	229.625	252.587	1075.96	59.0464	137.775	1033.31	121.373	393.643	203.382	665.912	91.85	433.007	275.55	347.718	321.475	915.219	301.793	170.579	226.345	196.821	62.3268	639.67	26.2429	59.0464	380.521	72.1678	134.495	780.725	144.336	88.5696	95.1303	705.277	226.345	121.373	134.495
301.793	45.925					cellID552	918.5	537.978	249.307	577.343	872.575	72.1678	262.429	262.429	639.67	183.7	734.8	268.989	314.914	984.107	262.429	311.634	164.018	36.0839	331.316	350.998	301.793	78.7286	216.504	1039.87	200.102	88.5696	206.662	154.177	465.811	423.166	288.671	321.475	118.093	26.2429	843.052	147.616	1066.12	1079.24	226.345	295.232	856.173	216.504	209.943
321.475	13.1214					cellID553	164.018	186.98	754.482	997.228	1348.23	213.223	1066.12	1059.56	728.239	246.027	255.868	888.977	862.734	170.579	777.445	1338.39	728.239	334.596	656.071	780.725	354.279	39.3643	610.146	183.7	472.371	524.857	101.691	328.036	275.55	104.971	1069.4	291.952	127.934	285.391	324.755	449.409	669.193	206.662	196.821	331.316	314.914	410.045	177.139
298.512	734.8					cellID554	186.98	141.055	1171.09	147.616	813.528	216.504	806.968	433.007	265.709	341.157	531.418	147.616	469.091	1118.6	393.643	1541.77	701.996	285.391	311.634	95.1303	121.373	1072.68	419.886	200.102	239.466	91.85	482.212	49.2053	590.464	465.811	469.091	747.921	1043.15	613.427	154.177	19.6821	173.859	715.118	111.532	108.252	154.177	226.345	1138.28
679.034	42.6446					cellID555	78.7286	127.934	223.064	62.3268	501.895	350.998	551.1	331.316	59.0464	1138.28	367.4	200.102	449.409	341.157	587.184	570.782	285.391	196.821	177.139	649.511	282.111	193.541	515.016	314.914	160.737	118.093	669.193	433.007	216.504	364.12	318.195	206.662	216.504	485.493	357.559	544.539	144.336	741.361	180.42	698.716	364.12	121.373	938.182
275.55	42.6446					cellID556	1213.73	1105.48	144.336	177.139	219.784	633.109	75.4482	242.746	485.493	131.214	98.4107	308.354	272.27	249.307	406.764	577.343	82.0089	652.791	505.175	373.961	101.691	318.195	337.877	68.8875	268.989	859.453	252.587	239.466	62.3268	764.323	249.307	393.643	751.202	104.971	1463.04	91.85	1354.79	124.654	219.784	259.148	613.427	885.696	354.279
252.587	121.373					cellID557	137.775	413.325	560.941	856.173	206.662	104.971	298.512	1318.7	528.137	324.755	400.204	147.616	78.7286	2010.86	508.455	91.85	137.775	485.493	262.429	377.241	1961.65	882.416	157.457	295.232	613.427	252.587	121.373	551.1	88.5696	1108.76	114.812	1033.31	104.971	993.948	911.939	413.325	124.654	400.204	528.137	341.157	193.541	488.773	1266.22
249.307	757.762					cellID558	354.279	364.12	452.689	797.127	39.3643	436.287	252.587	183.7	377.241	429.727	393.643	157.457	249.307	200.102	1066.12	357.559	141.055	216.504	255.868	314.914	866.014	898.818	1456.48	324.755	1243.26	328.036	167.298	167.298	98.4107	147.616	252.587	121.373	32.8036	255.868	557.661	242.746	305.073	75.4482	39.3643	590.464	259.148	701.996	167.298
252.587	767.603					cellID559	1062.84	160.737	249.307	1144.84	1098.92	347.718	593.745	203.382	442.848	291.952	282.111	239.466	203.382	98.4107	1797.64	613.427	305.073	905.378	970.986	970.986	154.177	433.007	639.67	597.025	232.905	124.654	68.8875	246.027	649.511	39.3643	121.373	232.905	318.195	164.018	390.362	82.0089	164.018	656.071	285.391	95.1303	59.0464	223.064	259.148
711.837	770.884					cellID560	82.0089	108.252	511.736	455.97	259.148	636.389	141.055	131.214	518.296	1636.9	75.4482	419.886	295.232	387.082	82.0089	403.484	396.923	574.062	186.98	967.705	239.466	967.705	246.027	275.55	278.83	793.846	282.111	285.391	114.812	200.102	213.223	633.109	232.905	262.429	1253.1	42.6446	1092.36	298.512	452.689	501.895	311.634	1882.92	977.546
209.943	219.784					cellID561	1820.6	193.541	68.8875	127.934	196.821	314.914	436.287	1259.66	1121.88	272.27	216.504	711.837	347.718	232.905	472.371	1781.23	383.802	413.325	505.175	193.541	298.512	806.968	613.427	190.261	455.97	357.559	216.504	436.287	111.532	200.102	108.252	65.6071	436.287	305.073	59.0464	45.925	236.186	282.111	262.429	88.5696	213.223	967.705	925.061
118.093	862.734					cellID562	331.316	239.466	403.484	111.532	65.6071	728.239	173.859	36.0839	213.223	518.296	134.495	196.821	597.025	209.943	347.718	406.764	141.055	167.298	259.148	652.791	36.0839	410.045	131.214	488.773	272.27	915.219	419.886	180.42	213.223	259.148	114.812	373.961	380.521	1302.3	701.996	288.671	452.689	439.568	72.1678	137.775	606.866	423.166	236.186
619.987	866.014					cellID563	301.793	62.3268	45.925	150.896	45.925	137.775	1174.37	301.793	114.812	193.541	150.896	656.071	157.457	186.98	390.362	216.504	118.093	104.971	157.457	104.971	147.616	167.298	1151.41	98.4107	255.868	652.791	354.279	295.232	154.177	127.934	403.484	373.961	370.68	236.186	104.971	246.027	55.7661	137.775	672.473	1279.34	741.361	393.643	1043.15
111.532	173.859					cellID564	95.1303	738.08	232.905	314.914	85.2893	813.528	249.307	190.261	1095.64	291.952	649.511	341.157	150.896	652.791	1138.28	85.2893	626.548	459.25	354.279	321.475	721.678	636.389	619.987	1358.07	757.762	587.184	301.793	498.614	239.466	383.802	360.839	45.925	62.3268	170.579	452.689	216.504	669.193	416.605	705.277	229.625	229.625	1791.07	679.034
501.895	898.818					cellID565	387.082	593.745	259.148	164.018	993.948	186.98	121.373	1594.25	577.343	85.2893	357.559	564.221	104.971	426.446	682.314	137.775	318.195	55.7661	255.868	705.277	111.532	761.043	285.391	692.155	370.68	180.42	68.8875	127.934	232.905	469.091	190.261	216.504	626.548	59.0464	331.316	39.3643	85.2893	554.38	150.896	104.971	141.055	518.296	882.416
59.0464	180.42					cellID566	331.316	170.579	259.148	295.232	272.27	1003.79	1007.07	1089.08	364.12	183.7	823.37	410.045	393.643	472.371	206.662	68.8875	160.737	682.314	164.018	465.811	242.746	242.746	114.812	649.511	101.691	403.484	121.373	150.896	213.223	1016.91	167.298	59.0464	114.812	219.784	1577.85	236.186	249.307	209.943	843.052	85.2893	246.027	852.893	239.466
72.1678	970.986					cellID567	311.634	108.252	787.286	944.743	137.775	242.746	1128.44	111.532	357.559	226.345	65.6071	200.102	701.996	393.643	265.709	652.791	341.157	433.007	308.354	449.409	164.018	147.616	216.504	160.737	101.691	114.812	68.8875	478.932	118.093	370.68	213.223	196.821	770.884	209.943	186.98	1079.24	246.027	232.905	216.504	216.504	118.093	88.5696	101.691
98.4107	59.0464					cellID568	446.129	1138.28	665.912	646.23	1269.5	328.036	226.345	344.437	390.362	1243.26	226.345	177.139	298.512	147.616	439.568	1456.48	177.139	1075.96	101.691	587.184	406.764	531.418	164.018	183.7	679.034	150.896	400.204	354.279	341.157	787.286	544.539	390.362	498.614	131.214	298.512	124.654	144.336	147.616	423.166	373.961	265.709	203.382	472.371
137.775	147.616					cellID569	180.42	249.307	344.437	442.848	734.8	318.195	229.625	108.252	311.634	331.316	177.139	49.2053	252.587	88.5696	324.755	331.316	278.83	134.495	88.5696	157.457	537.978	318.195	114.812	393.643	305.073	85.2893	344.437	150.896	833.211	131.214	72.1678	239.466	1367.91	232.905	1279.34	213.223	387.082	334.596	436.287	455.97	111.532	498.614	154.177
144.336	934.902					cellID570	278.83	200.102	19.6821	429.727	177.139	167.298	354.279	131.214	531.418	278.83	557.661	52.4857	118.093	295.232	685.595	574.062	91.85	255.868	396.923	465.811	223.064	856.173	82.0089	209.943	701.996	259.148	262.429	167.298	426.446	475.652	921.78	157.457	177.139	341.157	1476.16	78.7286	298.512	908.659	101.691	22.9625	68.8875	964.425	177.139
13.1214	49.2053					cellID571	232.905	183.7	770.884	534.698	95.1303	124.654	141.055	101.691	95.1303	551.1	164.018	629.828	1433.52	239.466	186.98	1013.63	915.219	636.389	190.261	898.818	331.316	127.934	508.455	869.295	518.296	180.42	954.584	695.436	344.437	95.1303	22.9625	652.791	118.093	1075.96	206.662	1407.27	816.809	469.091	606.866	672.473	577.343	157.457	442.848
334.596	200.102					cellID572	131.214	610.146	1079.24	229.625	1043.15	813.528	160.737	68.8875	226.345	127.934	669.193	91.85	839.771	410.045	164.018	360.839	186.98	856.173	649.511	180.42	429.727	403.484	219.784	124.654	118.093	400.204	180.42	131.214	321.475	452.689	1403.99	334.596	1722.19	482.212	82.0089	26.2429	186.98	485.493	370.68	246.027	137.775	127.934	91.85
659.352	797.127					cellID573	1157.97	642.95	98.4107	121.373	137.775	239.466	206.662	124.654	406.764	423.166	108.252	318.195	206.662	455.97	813.528	387.082	82.0089	537.978	65.6071	324.755	223.064	78.7286	19.6821	193.541	111.532	282.111	485.493	2178.16	380.521	95.1303	449.409	170.579	692.155	400.204	741.361	259.148	209.943	731.52	597.025	774.164	1171.09	492.053	98.4107
360.839	183.7					cellID574	101.691	275.55	318.195	347.718	964.425	747.921	200.102	505.175	190.261	344.437	501.895	88.5696	219.784	262.429	157.457	367.4	1709.07	734.8	646.23	262.429	328.036	859.453	633.109	216.504	118.093	246.027	593.745	1341.67	285.391	478.932	108.252	633.109	134.495	239.466	88.5696	65.6071	541.259	305.073	111.532	209.943	160.737	869.295	1358.07
62.3268	150.896					cellID575	95.1303	843.052	150.896	36.0839	311.634	95.1303	285.391	91.85	465.811	557.661	416.605	511.736	436.287	200.102	373.961	515.016	747.921	416.605	1030.03	777.445	265.709	19.6821	52.4857	154.177	127.934	95.1303	452.689	219.784	62.3268	160.737	528.137	249.307	170.579	396.923	203.382	118.093	685.595	305.073	1239.97	262.429	164.018	226.345	164.018
531.418	196.821					cellID576	685.595	252.587	282.111	784.005	679.034	101.691	1364.63	459.25	823.37	154.177	757.762	938.182	193.541	91.85	652.791	98.4107	921.78	134.495	360.839	652.791	62.3268	173.859	872.575	249.307	154.177	305.073	242.746	154.177	49.2053	344.437	465.811	288.671	806.968	275.55	285.391	495.334	127.934	328.036	186.98	1318.7	239.466	209.943	141.055
62.3268	383.802					cellID577	734.8	1384.31	715.118	252.587	196.821	206.662	170.579	344.437	108.252	455.97	252.587	1279.34	55.7661	272.27	177.139	62.3268	85.2893	478.932	226.345	416.605	75.4482	246.027	91.85	190.261	505.175	291.952	560.941	154.177	95.1303	1144.84	908.659	282.111	209.943	59.0464	521.577	629.828	314.914	59.0464	72.1678	52.4857	75.4482	308.354	232.905
337.877	715.118					cellID578	262.429	167.298	114.812	505.175	341.157	219.784	757.762	911.939	111.532	449.409	180.42	246.027	554.38	990.668	127.934	246.027	134.495	1003.79	252.587	232.905	449.409	734.8	472.371	193.541	603.586	160.737	305.073	295.232	134.495	183.7	816.809	114.812	761.043	275.55	1059.56	1344.95	29.5232	203.382	718.398	164.018	249.307	285.391	944.743
206.662	698.716					cellID579	938.182	524.857	150.896	314.914	567.502	606.866	200.102	193.541	193.541	308.354	255.868	59.0464	334.596	252.587	1003.79	820.089	252.587	180.42	62.3268	387.082	705.277	1663.14	1056.27	167.298	272.27	114.812	255.868	639.67	1653.3	833.211	528.137	492.053	662.632	1138.28	167.298	59.0464	1528.65	157.457	157.457	813.528	390.362	150.896	518.296
121.373	167.298					cellID580	344.437	475.652	318.195	692.155	259.148	268.989	669.193	505.175	229.625	390.362	285.391	164.018	478.932	390.362	278.83	111.532	85.2893	265.709	1016.91	121.373	485.493	511.736	498.614	157.457	206.662	255.868	242.746	521.577	157.457	1075.96	820.089	177.139	1000.51	383.802	518.296	213.223	1955.09	232.905	82.0089	373.961	885.696	150.896	190.261
114.812	761.043					cellID581	423.166	282.111	183.7	223.064	114.812	439.568	121.373	173.859	275.55	42.6446	446.129	1026.75	675.753	213.223	203.382	252.587	78.7286	147.616	1486	262.429	518.296	22.9625	396.923	137.775	95.1303	560.941	1571.29	806.968	59.0464	442.848	114.812	318.195	701.996	114.812	383.802	800.407	91.85	1249.82	849.612	433.007	875.855	144.336	816.809
108.252	682.314					cellID582	291.952	147.616	652.791	127.934	32.8036	200.102	465.811	196.821	180.42	262.429	708.557	373.961	849.612	268.989	1279.34	665.912	337.877	354.279	433.007	154.177	229.625	141.055	603.586	1030.03	911.939	1354.79	393.643	682.314	298.512	183.7	150.896	465.811	164.018	875.855	636.389	213.223	328.036	508.455	377.241	121.373	82.0089	85.2893	1571.29
298.512	367.4					cellID583	373.961	137.775	196.821	433.007	16.4018	879.136	229.625	659.352	518.296	203.382	639.67	606.866	186.98	226.345	626.548	478.932	236.186	101.691	787.286	321.475	13.1214	147.616	236.186	551.1	127.934	177.139	377.241	459.25	193.541	364.12	360.839	810.248	948.023	734.8	127.934	127.934	272.27	298.512	701.996	387.082	1384.31	127.934	203.382
469.091	357.559					cellID584	508.455	829.93	259.148	321.475	1367.91	39.3643	770.884	708.557	885.696	613.427	127.934	482.212	977.546	383.802	216.504	255.868	232.905	232.905	383.802	236.186	121.373	154.177	380.521	65.6071	1210.45	843.052	95.1303	1036.59	262.429	724.959	62.3268	649.511	311.634	246.027	95.1303	1033.31	482.212	298.512	472.371	55.7661	282.111	433.007	150.896
88.5696	446.129					cellID585	209.943	1328.54	236.186	134.495	249.307	321.475	213.223	724.959	157.457	141.055	820.089	754.482	836.491	196.821	1272.78	282.111	219.784	203.382	26.2429	1043.15	114.812	1157.97	1223.57	1325.26	600.305	1577.85	265.709	196.821	147.616	1180.93	587.184	633.109	144.336	219.784	160.737	121.373	278.83	1512.24	265.709	970.986	1016.91	360.839	167.298
518.296	603.586					cellID586	239.466	167.298	239.466	1095.64	990.668	433.007	334.596	68.8875	662.632	574.062	164.018	1043.15	36.0839	344.437	393.643	400.204	88.5696	347.718	193.541	590.464	209.943	131.214	334.596	170.579	646.23	186.98	505.175	180.42	213.223	734.8	190.261	341.157	190.261	213.223	1239.97	777.445	613.427	1062.84	1449.92	321.475	226.345	373.961	672.473
154.177	597.025					cellID587	157.457	167.298	278.83	1062.84	285.391	219.784	114.812	223.064	104.971	144.336	137.775	275.55	439.568	101.691	173.859	829.93	193.541	95.1303	173.859	980.827	190.261	642.95	1075.96	22.9625	32.8036	387.082	403.484	242.746	131.214	406.764	154.177	213.223	521.577	498.614	177.139	685.595	1164.53	252.587	337.877	108.252	147.616	170.579	1154.69
203.382	583.903					cellID588	196.821	806.968	1036.59	449.409	1407.27	98.4107	619.987	203.382	872.575	459.25	698.716	334.596	387.082	560.941	357.559	331.316	436.287	223.064	574.062	360.839	1302.3	849.612	1210.45	492.053	1285.9	541.259	446.129	396.923	505.175	567.502	1479.44	101.691	1095.64	68.8875	111.532	1003.79	898.818	1102.2	613.427	560.941	147.616	131.214	209.943
255.868	715.118					cellID589	334.596	78.7286	213.223	78.7286	357.559	492.053	82.0089	410.045	55.7661	180.42	1085.8	478.932	337.877	203.382	751.202	1325.26	675.753	164.018	1036.59	209.943	19.6821	203.382	911.939	829.93	587.184	91.85	85.2893	1381.03	246.027	1259.66	600.305	328.036	557.661	406.764	295.232	833.211	1285.9	642.95	134.495	305.073	554.38	941.462	134.495
288.671	91.85					cellID590	328.036	108.252	59.0464	275.55	413.325	646.23	160.737	337.877	262.429	203.382	439.568	98.4107	49.2053	334.596	524.857	485.493	104.971	242.746	357.559	410.045	62.3268	186.98	367.4	75.4482	203.382	209.943	557.661	1010.35	164.018	72.1678	246.027	206.662	282.111	22.9625	354.279	957.864	715.118	193.541	1305.58	183.7	1390.87	380.521	482.212
32.8036	39.3643					cellID591	249.307	1141.56	78.7286	492.053	127.934	75.4482	1092.36	154.177	334.596	239.466	334.596	948.023	219.784	232.905	167.298	518.296	777.445	203.382	183.7	183.7	108.252	160.737	1741.87	29.5232	167.298	150.896	144.336	1030.03	124.654	347.718	941.462	246.027	141.055	55.7661	541.259	603.586	101.691	423.166	541.259	738.08	1000.51	173.859	344.437
32.8036	511.736					cellID592	226.345	268.989	95.1303	268.989	318.195	118.093	462.53	583.903	282.111	629.828	259.148	1115.32	219.784	127.934	652.791	1121.88	462.53	400.204	288.671	209.943	91.85	134.495	659.352	708.557	36.0839	206.662	249.307	180.42	98.4107	170.579	1013.63	1174.37	268.989	679.034	1154.69	403.484	938.182	705.277	134.495	259.148	387.082	984.107	78.7286
19.6821	659.352					cellID593	321.475	521.577	186.98	265.709	252.587	124.654	1679.54	724.959	577.343	298.512	157.457	55.7661	1299.02	1207.17	925.061	39.3643	170.579	239.466	383.802	219.784	1092.36	669.193	85.2893	124.654	262.429	1056.27	610.146	177.139	1495.84	78.7286	780.725	78.7286	75.4482	206.662	255.868	967.705	75.4482	137.775	390.362	157.457	711.837	948.023	255.868
223.064	501.895					cellID594	216.504	888.977	111.532	255.868	665.912	619.987	1692.66	255.868	433.007	826.65	465.811	478.932	679.034	39.3643	515.016	157.457	337.877	347.718	26.2429	170.579	36.0839	52.4857	131.214	183.7	505.175	259.148	452.689	1089.08	957.864	173.859	167.298	124.654	390.362	108.252	219.784	170.579	531.418	85.2893	715.118	272.27	1082.52	629.828	711.837
213.223	613.427					cellID595	485.493	85.2893	577.343	944.743	334.596	406.764	583.903	892.257	62.3268	833.211	1013.63	606.866	1607.37	708.557	1036.59	501.895	170.579	98.4107	190.261	593.745	160.737	511.736	1177.65	124.654	101.691	619.987	160.737	1430.24	885.696	403.484	665.912	567.502	590.464	213.223	272.27	98.4107	206.662	695.436	62.3268	531.418	341.157	429.727	193.541
82.0089	160.737					cellID596	951.303	65.6071	613.427	88.5696	239.466	459.25	429.727	1174.37	475.652	324.755	246.027	354.279	150.896	478.932	288.671	377.241	387.082	350.998	419.886	101.691	708.557	88.5696	42.6446	278.83	597.025	177.139	268.989	88.5696	373.961	350.998	288.671	377.241	141.055	249.307	1121.88	642.95	226.345	1020.19	82.0089	895.537	321.475	282.111	275.55
164.018	813.528					cellID597	177.139	6.56071	367.4	186.98	55.7661	334.596	203.382	682.314	259.148	298.512	364.12	790.566	521.577	685.595	1102.2	478.932	255.868	95.1303	373.961	213.223	875.855	111.532	75.4482	600.305	1495.84	718.398	78.7286	127.934	252.587	255.868	541.259	249.307	164.018	203.382	1174.37	344.437	1184.21	324.755	85.2893	564.221	400.204	255.868	682.314
216.504	541.259					cellID598	557.661	803.687	226.345	419.886	498.614	324.755	485.493	301.793	557.661	95.1303	646.23	213.223	259.148	495.334	278.83	446.129	160.737	282.111	1262.94	872.575	305.073	255.868	1144.84	455.97	147.616	183.7	196.821	22.9625	193.541	32.8036	970.986	613.427	1079.24	1239.97	314.914	216.504	190.261	95.1303	367.4	275.55	590.464	1023.47	383.802
147.616	508.455					cellID599	219.784	196.821	560.941	59.0464	78.7286	111.532	413.325	121.373	39.3643	574.062	121.373	108.252	1390.87	1397.43	423.166	186.98	160.737	157.457	547.82	42.6446	1590.97	104.971	459.25	679.034	272.27	593.745	32.8036	531.418	72.1678	167.298	652.791	154.177	301.793	446.129	377.241	429.727	141.055	226.345	390.362	406.764	639.67	259.148	209.943
265.709	610.146					cellID600	52.4857	45.925	442.848	196.821	724.959	55.7661	167.298	219.784	236.186	91.85	154.177	301.793	1348.23	1144.84	305.073	455.97	301.793	160.737	104.971	528.137	164.018	183.7	541.259	298.512	574.062	252.587	626.548	255.868	157.457	718.398	295.232	154.177	328.036	196.821	1171.09	68.8875	449.409	26.2429	508.455	147.616	213.223	964.425	308.354
180.42	82.0089					cellID601	649.511	147.616	843.052	429.727	229.625	1075.96	141.055	114.812	141.055	754.482	524.857	219.784	1371.19	95.1303	42.6446	59.0464	495.334	350.998	869.295	186.98	646.23	216.504	223.064	98.4107	285.391	426.446	649.511	268.989	318.195	462.53	252.587	1226.85	85.2893	108.252	705.277	65.6071	196.821	534.698	85.2893	232.905	938.182	331.316	623.268
101.691	570.782					cellID602	1121.88	1466.32	813.528	121.373	305.073	1161.25	160.737	390.362	183.7	429.727	239.466	131.214	85.2893	49.2053	846.332	314.914	521.577	236.186	177.139	216.504	259.148	1194.05	410.045	118.093	1279.34	255.868	780.725	249.307	761.043	406.764	337.877	85.2893	587.184	875.855	1433.52	524.857	285.391	223.064	882.416	383.802	177.139	236.186	383.802
190.261	396.923					cellID603	780.725	75.4482	902.098	239.466	774.164	285.391	603.586	101.691	226.345	406.764	78.7286	127.934	147.616	246.027	482.212	209.943	1239.97	72.1678	101.691	869.295	360.839	1223.57	1184.21	180.42	111.532	1676.26	259.148	49.2053	482.212	1108.76	511.736	505.175	298.512	387.082	177.139	534.698	560.941	157.457	213.223	823.37	337.877	357.559	118.093
347.718	13.1214					cellID604	305.073	1646.74	711.837	82.0089	324.755	347.718	137.775	160.737	282.111	597.025	167.298	91.85	334.596	121.373	400.204	95.1303	321.475	370.68	200.102	1354.79	85.2893	613.427	403.484	193.541	419.886	246.027	72.1678	833.211	1154.69	1194.05	150.896	75.4482	731.52	334.596	1046.43	147.616	311.634	465.811	278.83	98.4107	29.5232	265.709	229.625
219.784	337.877					cellID605	52.4857	328.036	9.84107	301.793	1463.04	190.261	393.643	590.464	544.539	206.662	1633.62	718.398	200.102	577.343	564.221	314.914	232.905	118.093	45.925	551.1	104.971	141.055	941.462	298.512	688.875	124.654	301.793	193.541	888.977	823.37	784.005	1390.87	101.691	964.425	157.457	65.6071	488.773	95.1303	144.336	291.952	997.228	131.214	433.007
288.671	278.83					cellID606	268.989	347.718	203.382	200.102	242.746	360.839	147.616	39.3643	196.821	1249.82	160.737	662.632	131.214	196.821	406.764	101.691	127.934	485.493	537.978	557.661	321.475	134.495	498.614	328.036	695.436	275.55	68.8875	262.429	137.775	262.429	173.859	91.85	131.214	610.146	177.139	1066.12	547.82	1000.51	177.139	505.175	1495.84	396.923	387.082
124.654	121.373					cellID607	91.85	659.352	114.812	216.504	196.821	350.998	239.466	564.221	403.484	396.923	948.023	492.053	255.868	652.791	236.186	282.111	659.352	373.961	738.08	488.773	183.7	282.111	98.4107	652.791	344.437	52.4857	78.7286	223.064	42.6446	1338.39	482.212	583.903	446.129	229.625	59.0464	669.193	1039.87	226.345	318.195	36.0839	193.541	580.623	242.746
104.971	239.466					cellID608	190.261	249.307	121.373	843.052	26.2429	780.725	272.27	393.643	669.193	652.791	141.055	833.211	961.144	701.996	262.429	1787.79	252.587	167.298	1003.79	711.837	88.5696	295.232	121.373	898.818	757.762	219.784	154.177	970.986	91.85	160.737	715.118	738.08	1292.46	259.148	173.859	298.512	1085.8	203.382	39.3643	698.716	275.55	239.466	147.616
98.4107	157.457					cellID609	213.223	669.193	55.7661	242.746	685.595	249.307	1594.25	285.391	32.8036	649.511	751.202	488.773	157.457	101.691	616.707	164.018	78.7286	239.466	429.727	354.279	141.055	646.23	216.504	137.775	587.184	354.279	492.053	121.373	961.144	232.905	59.0464	288.671	36.0839	259.148	39.3643	1702.51	121.373	236.186	334.596	656.071	1328.54	360.839	1200.61
324.755	239.466					cellID610	390.362	659.352	1085.8	869.295	252.587	177.139	718.398	200.102	121.373	131.214	72.1678	72.1678	301.793	898.818	698.716	278.83	164.018	203.382	357.559	55.7661	131.214	173.859	101.691	1046.43	557.661	216.504	610.146	124.654	131.214	180.42	160.737	91.85	134.495	321.475	75.4482	613.427	357.559	157.457	295.232	1023.47	531.418	400.204	226.345
91.85	406.764					cellID611	95.1303	206.662	387.082	488.773	810.248	131.214	206.662	501.895	177.139	164.018	42.6446	196.821	948.023	1187.49	275.55	147.616	85.2893	895.537	183.7	98.4107	557.661	521.577	580.623	255.868	209.943	813.528	524.857	262.429	492.053	134.495	206.662	469.091	111.532	360.839	360.839	150.896	603.586	390.362	213.223	925.061	1010.35	85.2893	236.186
19.6821	127.934					cellID612	662.632	249.307	68.8875	196.821	124.654	836.491	173.859	98.4107	226.345	9.84107	869.295	170.579	249.307	298.512	98.4107	662.632	344.437	78.7286	551.1	318.195	1249.82	964.425	606.866	869.295	108.252	88.5696	465.811	446.129	364.12	1112.04	383.802	1213.73	967.705	373.961	108.252	334.596	170.579	308.354	190.261	147.616	528.137	695.436	1433.52
62.3268	229.625					cellID613	311.634	557.661	547.82	75.4482	275.55	157.457	311.634	380.521	321.475	423.166	232.905	396.923	429.727	387.082	318.195	219.784	134.495	154.177	186.98	127.934	229.625	1541.77	508.455	39.3643	22.9625	560.941	167.298	170.579	718.398	820.089	213.223	121.373	308.354	223.064	265.709	124.654	321.475	436.287	127.934	337.877	557.661	114.812	265.709
134.495	104.971					cellID614	1000.51	980.827	829.93	492.053	360.839	662.632	229.625	734.8	1151.41	9.84107	164.018	150.896	268.989	160.737	68.8875	416.605	255.868	213.223	337.877	452.689	626.548	59.0464	141.055	124.654	295.232	823.37	305.073	111.532	400.204	72.1678	72.1678	193.541	446.129	255.868	426.446	209.943	314.914	170.579	623.268	1052.99	1075.96	629.828	934.902
42.6446	679.034					cellID615	190.261	114.812	357.559	610.146	98.4107	36.0839	45.925	446.129	537.978	216.504	242.746	383.802	183.7	104.971	446.129	672.473	554.38	285.391	111.532	1030.03	311.634	1016.91	213.223	246.027	419.886	141.055	741.361	403.484	200.102	396.923	98.4107	1486	1423.67	331.316	209.943	321.475	219.784	101.691	150.896	478.932	331.316	167.298	167.298
75.4482	639.67					cellID616	1157.97	344.437	209.943	433.007	787.286	856.173	685.595	787.286	291.952	305.073	124.654	344.437	75.4482	301.793	1108.76	567.502	301.793	537.978	1417.11	150.896	531.418	354.279	170.579	164.018	524.857	938.182	278.83	400.204	370.68	318.195	114.812	708.557	964.425	597.025	1079.24	390.362	554.38	22.9625	370.68	429.727	137.775	275.55	216.504
78.7286	150.896					cellID617	291.952	383.802	49.2053	623.268	551.1	193.541	475.652	311.634	488.773	505.175	255.868	341.157	246.027	190.261	246.027	196.821	334.596	190.261	216.504	154.177	104.971	347.718	62.3268	524.857	121.373	193.541	1331.82	193.541	232.905	85.2893	862.734	1102.2	127.934	377.241	55.7661	806.968	114.812	823.37	370.68	68.8875	229.625	501.895	360.839
413.325	22.9625					cellID618	52.4857	1223.57	331.316	682.314	970.986	501.895	29.5232	193.541	305.073	236.186	531.418	167.298	419.886	111.532	59.0464	531.418	85.2893	498.614	42.6446	1669.7	170.579	62.3268	150.896	180.42	1046.43	416.605	370.68	711.837	49.2053	114.812	452.689	669.193	656.071	239.466	888.977	534.698	429.727	291.952	1436.8	111.532	193.541	554.38	373.961
268.989	9.84107					cellID619	98.4107	157.457	446.129	268.989	78.7286	508.455	82.0089	223.064	2142.07	1226.85	223.064	1630.34	977.546	806.968	160.737	433.007	160.737	419.886	88.5696	515.016	98.4107	262.429	157.457	255.868	288.671	305.073	350.998	42.6446	98.4107	249.307	679.034	72.1678	249.307	820.089	262.429	406.764	442.848	452.689	370.68	272.27	761.043	652.791	249.307
121.373	183.7					cellID620	911.939	455.97	347.718	387.082	147.616	65.6071	157.457	131.214	1262.94	262.429	682.314	623.268	298.512	1226.85	108.252	341.157	560.941	600.305	511.736	114.812	564.221	1033.31	564.221	22.9625	0	856.173	16.4018	800.407	757.762	557.661	183.7	196.821	121.373	9.84107	308.354	777.445	88.5696	19.6821	403.484	383.802	436.287	282.111	413.325
341.157	295.232					cellID621	1305.58	147.616	252.587	774.164	65.6071	95.1303	1135	311.634	216.504	537.978	209.943	88.5696	987.387	531.418	423.166	364.12	1718.91	219.784	396.923	209.943	216.504	334.596	124.654	541.259	39.3643	446.129	190.261	774.164	95.1303	196.821	1558.17	324.755	82.0089	124.654	219.784	498.614	1190.77	216.504	95.1303	839.771	1732.03	101.691	331.316
111.532	59.0464					cellID622	232.905	390.362	209.943	1397.43	626.548	997.228	59.0464	278.83	282.111	206.662	229.625	1023.47	314.914	268.989	154.177	675.753	278.83	298.512	82.0089	334.596	272.27	715.118	173.859	1128.44	272.27	183.7	642.95	724.959	534.698	806.968	731.52	413.325	193.541	101.691	728.239	524.857	574.062	665.912	511.736	1007.07	354.279	921.78	521.577
52.4857	13.1214					cellID623	797.127	344.437	367.4	1043.15	186.98	790.566	574.062	508.455	396.923	856.173	265.709	915.219	36.0839	498.614	784.005	583.903	180.42	190.261	147.616	216.504	75.4482	160.737	1007.07	587.184	387.082	551.1	121.373	82.0089	364.12	252.587	413.325	301.793	137.775	298.512	967.705	190.261	633.109	387.082	528.137	223.064	1013.63	255.868	1066.12
62.3268	104.971					cellID624	646.23	177.139	164.018	164.018	104.971	78.7286	68.8875	255.868	39.3643	957.864	597.025	908.659	564.221	242.746	22.9625	229.625	262.429	223.064	393.643	209.943	147.616	1095.64	275.55	95.1303	396.923	209.943	82.0089	823.37	167.298	642.95	380.521	75.4482	314.914	390.362	259.148	705.277	111.532	62.3268	242.746	810.248	400.204	380.521	606.866
124.654	75.4482					cellID625	305.073	209.943	209.943	711.837	961.144	186.98	249.307	410.045	383.802	370.68	1358.07	410.045	360.839	724.959	114.812	387.082	272.27	223.064	223.064	957.864	331.316	636.389	354.279	324.755	741.361	551.1	85.2893	65.6071	518.296	1315.42	164.018	301.793	45.925	249.307	121.373	55.7661	501.895	278.83	1299.02	350.998	328.036	954.584	380.521
6.56071	9.84107					cellID626	49.2053	1581.13	429.727	387.082	629.828	1403.99	183.7	229.625	567.502	236.186	223.064	19.6821	82.0089	701.996	291.952	495.334	85.2893	127.934	167.298	701.996	656.071	121.373	68.8875	554.38	350.998	170.579	262.429	849.612	52.4857	98.4107	118.093	472.371	551.1	1417.11	285.391	328.036	360.839	154.177	85.2893	357.559	209.943	370.68	475.652
229.625	104.971					cellID627	515.016	957.864	186.98	360.839	291.952	1082.52	104.971	980.827	843.052	196.821	114.812	701.996	1148.12	75.4482	144.336	242.746	95.1303	895.537	223.064	167.298	45.925	288.671	95.1303	246.027	1246.54	183.7	301.793	639.67	314.914	203.382	75.4482	291.952	623.268	524.857	324.755	931.621	347.718	275.55	95.1303	236.186	209.943	42.6446	29.5232
160.737	308.354					cellID628	200.102	213.223	482.212	833.211	797.127	137.775	396.923	905.378	232.905	606.866	52.4857	856.173	59.0464	446.129	75.4482	954.584	321.475	268.989	623.268	301.793	1217.01	62.3268	446.129	1135	200.102	236.186	314.914	377.241	193.541	521.577	196.821	357.559	49.2053	291.952	275.55	55.7661	200.102	528.137	367.4	472.371	203.382	741.361	160.737
567.502	22.9625					cellID629	82.0089	715.118	305.073	318.195	331.316	88.5696	541.259	236.186	65.6071	784.005	360.839	784.005	144.336	75.4482	213.223	318.195	629.828	373.961	521.577	974.266	249.307	856.173	350.998	78.7286	160.737	410.045	137.775	583.903	229.625	196.821	59.0464	308.354	255.868	216.504	88.5696	170.579	236.186	1039.87	528.137	636.389	396.923	350.998	118.093
216.504	291.952					cellID630	597.025	72.1678	426.446	32.8036	728.239	157.457	1266.22	186.98	177.139	439.568	157.457	619.987	577.343	137.775	137.775	521.577	282.111	1495.84	141.055	951.303	314.914	882.416	272.27	882.416	567.502	242.746	209.943	852.893	350.998	137.775	150.896	29.5232	1417.11	465.811	449.409	196.821	862.734	321.475	462.53	150.896	85.2893	442.848	154.177
9.84107	78.7286					cellID631	511.736	482.212	200.102	52.4857	213.223	91.85	127.934	186.98	278.83	223.064	1403.99	803.687	196.821	246.027	164.018	334.596	390.362	475.652	111.532	91.85	393.643	91.85	334.596	85.2893	1620.5	521.577	301.793	1430.24	249.307	134.495	1174.37	1059.56	328.036	223.064	1568.01	301.793	364.12	974.266	236.186	1617.22	101.691	193.541	121.373
114.812	62.3268					cellID632	747.921	114.812	1108.76	209.943	321.475	124.654	72.1678	236.186	91.85	196.821	1177.65	1023.47	465.811	613.427	885.696	177.139	934.902	236.186	305.073	62.3268	144.336	265.709	232.905	160.737	642.95	114.812	121.373	180.42	91.85	219.784	52.4857	82.0089	114.812	75.4482	282.111	131.214	246.027	131.214	32.8036	724.959	665.912	1197.33	203.382
501.895	3.28036					cellID633	816.809	1469.6	1725.47	229.625	485.493	646.23	505.175	764.323	262.429	186.98	196.821	278.83	95.1303	449.409	259.148	177.139	160.737	321.475	754.482	1062.84	521.577	895.537	232.905	423.166	111.532	518.296	177.139	659.352	49.2053	393.643	1568.01	127.934	944.743	95.1303	226.345	249.307	334.596	892.257	1220.29	213.223	370.68	459.25	619.987
403.484	298.512					cellID634	131.214	698.716	164.018	147.616	1390.87	902.098	603.586	200.102	111.532	528.137	85.2893	242.746	59.0464	396.923	1361.35	1043.15	1262.94	278.83	1308.86	1463.04	318.195	426.446	793.846	396.923	239.466	390.362	127.934	278.83	127.934	308.354	141.055	364.12	403.484	639.67	131.214	803.687	888.977	29.5232	6.56071	45.925	291.952	547.82	246.027
262.429	236.186					cellID635	200.102	416.605	488.773	203.382	288.671	144.336	285.391	52.4857	367.4	246.027	511.736	925.061	68.8875	141.055	114.812	55.7661	186.98	118.093	600.305	226.345	672.473	462.53	682.314	987.387	232.905	442.848	42.6446	75.4482	1577.85	85.2893	147.616	137.775	324.755	82.0089	223.064	961.144	265.709	242.746	200.102	180.42	226.345	13.1214	91.85
91.85	252.587					cellID636	154.177	193.541	757.762	101.691	820.089	85.2893	390.362	36.0839	305.073	170.579	78.7286	216.504	75.4482	157.457	337.877	692.155	32.8036	813.528	1305.58	570.782	291.952	1026.75	396.923	298.512	147.616	85.2893	459.25	528.137	216.504	127.934	42.6446	147.616	114.812	921.78	498.614	282.111	524.857	167.298	278.83	278.83	55.7661	232.905	856.173
147.616	167.298					cellID637	262.429	124.654	239.466	852.893	1289.18	610.146	534.698	314.914	164.018	852.893	820.089	154.177	318.195	78.7286	551.1	190.261	701.996	265.709	882.416	52.4857	846.332	800.407	560.941	72.1678	239.466	911.939	537.978	1043.15	91.85	633.109	318.195	1052.99	1108.76	301.793	419.886	1098.92	91.85	587.184	209.943	1052.99	101.691	1187.49	337.877
150.896	111.532					cellID638	961.144	879.136	547.82	790.566	68.8875	301.793	662.632	642.95	180.42	364.12	364.12	396.923	849.612	216.504	1223.57	593.745	373.961	1167.81	255.868	141.055	567.502	551.1	619.987	226.345	354.279	183.7	757.762	455.97	387.082	925.061	239.466	259.148	131.214	377.241	252.587	2014.14	216.504	1036.59	1039.87	1531.93	82.0089	577.343	1000.51
278.83	95.1303					cellID639	721.678	406.764	741.361	160.737	32.8036	88.5696	265.709	249.307	226.345	232.905	213.223	892.257	29.5232	534.698	931.621	1653.3	259.148	291.952	534.698	65.6071	88.5696	429.727	462.53	600.305	183.7	288.671	350.998	177.139	1167.81	1135	127.934	610.146	252.587	534.698	49.2053	308.354	764.323	219.784	429.727	810.248	177.139	797.127	209.943
108.252	78.7286					cellID640	170.579	715.118	131.214	387.082	419.886	455.97	137.775	203.382	652.791	370.68	108.252	88.5696	124.654	137.775	659.352	344.437	173.859	823.37	193.541	232.905	285.391	469.091	114.812	150.896	177.139	111.532	1620.5	393.643	68.8875	288.671	528.137	255.868	649.511	295.232	1299.02	580.623	764.323	144.336	95.1303	108.252	426.446	209.943	186.98
49.2053	252.587					cellID641	354.279	226.345	131.214	318.195	144.336	127.934	45.925	26.2429	160.737	387.082	232.905	672.473	1000.51	314.914	328.036	419.886	331.316	505.175	606.866	1085.8	216.504	705.277	82.0089	190.261	255.868	698.716	177.139	65.6071	757.762	259.148	72.1678	32.8036	213.223	429.727	787.286	508.455	606.866	216.504	242.746	646.23	554.38	324.755	521.577
311.634	9.84107					cellID642	164.018	154.177	1220.29	95.1303	751.202	492.053	321.475	459.25	101.691	127.934	288.671	170.579	482.212	203.382	82.0089	223.064	85.2893	275.55	291.952	446.129	560.941	610.146	790.566	62.3268	1072.68	967.705	288.671	59.0464	301.793	761.043	131.214	449.409	177.139	446.129	613.427	180.42	455.97	206.662	659.352	537.978	377.241	1033.31	508.455
265.709	65.6071					cellID643	429.727	282.111	167.298	613.427	501.895	813.528	150.896	114.812	29.5232	196.821	193.541	104.971	314.914	121.373	1358.07	413.325	1007.07	26.2429	387.082	196.821	482.212	232.905	98.4107	242.746	416.605	373.961	521.577	357.559	118.093	164.018	298.512	141.055	610.146	1630.34	278.83	642.95	410.045	1479.44	639.67	239.466	708.557	104.971	216.504
39.3643	95.1303					cellID644	1043.15	226.345	121.373	892.257	104.971	127.934	308.354	400.204	518.296	137.775	167.298	367.4	173.859	416.605	898.818	403.484	85.2893	337.877	1341.67	360.839	587.184	150.896	268.989	170.579	95.1303	941.462	823.37	921.78	134.495	574.062	118.093	164.018	1672.98	311.634	1463.04	528.137	603.586	429.727	747.921	288.671	505.175	380.521	951.303
29.5232	26.2429					cellID645	498.614	134.495	193.541	784.005	291.952	226.345	931.621	836.491	1518.81	255.868	318.195	452.689	419.886	364.12	59.0464	114.812	744.641	400.204	186.98	1335.11	373.961	167.298	249.307	403.484	1167.81	1030.03	505.175	196.821	209.943	85.2893	265.709	931.621	662.632	118.093	938.182	452.689	1262.94	679.034	272.27	252.587	78.7286	583.903	357.559
111.532	206.662					cellID646	229.625	1272.78	134.495	65.6071	29.5232	22.9625	236.186	616.707	29.5232	236.186	55.7661	583.903	19.6821	918.5	200.102	642.95	121.373	337.877	570.782	400.204	344.437	419.886	488.773	902.098	1354.79	1079.24	606.866	715.118	387.082	111.532	111.532	442.848	167.298	121.373	452.689	216.504	141.055	82.0089	177.139	157.457	1121.88	298.512	285.391
131.214	19.6821					cellID647	1217.01	334.596	118.093	223.064	98.4107	72.1678	1249.82	1167.81	882.416	157.457	1161.25	590.464	459.25	121.373	246.027	606.866	216.504	167.298	75.4482	911.939	154.177	295.232	209.943	216.504	288.671	39.3643	626.548	334.596	137.775	570.782	26.2429	52.4857	455.97	49.2053	334.596	587.184	68.8875	144.336	1423.67	587.184	747.921	242.746	577.343
36.0839	65.6071					cellID648	183.7	72.1678	170.579	1174.37	78.7286	993.948	65.6071	341.157	383.802	419.886	160.737	872.575	275.55	1020.19	577.343	242.746	59.0464	436.287	259.148	925.061	164.018	515.016	639.67	413.325	380.521	921.78	72.1678	190.261	843.052	485.493	528.137	905.378	593.745	1299.02	127.934	91.85	65.6071	154.177	91.85	252.587	249.307	761.043	88.5696
186.98	49.2053					cellID649	347.718	442.848	419.886	341.157	229.625	200.102	459.25	357.559	416.605	55.7661	846.332	718.398	252.587	114.812	259.148	246.027	49.2053	275.55	495.334	541.259	223.064	419.886	685.595	528.137	954.584	380.521	246.027	209.943	154.177	82.0089	108.252	551.1	334.596	209.943	72.1678	209.943	98.4107	209.943	321.475	393.643	1709.07	505.175	449.409
249.307	98.4107					cellID650	1059.56	531.418	144.336	823.37	68.8875	410.045	528.137	154.177	328.036	357.559	268.989	738.08	423.166	180.42	328.036	203.382	285.391	160.737	167.298	111.532	193.541	141.055	383.802	587.184	167.298	278.83	177.139	124.654	200.102	141.055	147.616	1276.06	196.821	524.857	724.959	167.298	1226.85	419.886	150.896	85.2893	59.0464	521.577	154.177
88.5696	19.6821					cellID651	557.661	272.27	1075.96	485.493	544.539	193.541	226.345	531.418	350.998	72.1678	511.736	324.755	82.0089	478.932	95.1303	1302.3	170.579	170.579	623.268	1144.84	1243.26	137.775	137.775	344.437	387.082	183.7	259.148	875.855	623.268	656.071	396.923	364.12	249.307	636.389	236.186	223.064	39.3643	62.3268	144.336	229.625	246.027	1161.25	892.257
29.5232	173.859					cellID652	180.42	298.512	321.475	114.812	341.157	173.859	180.42	16.4018	154.177	62.3268	465.811	121.373	252.587	72.1678	387.082	492.053	118.093	252.587	911.939	941.462	977.546	413.325	436.287	118.093	705.277	373.961	177.139	980.827	213.223	213.223	544.539	137.775	206.662	403.484	433.007	85.2893	350.998	72.1678	32.8036	150.896	68.8875	101.691	751.202
82.0089	45.925					cellID653	285.391	285.391	1253.1	298.512	334.596	328.036	436.287	278.83	137.775	364.12	291.952	446.129	793.846	157.457	469.091	1525.37	839.771	154.177	1148.12	52.4857	262.429	413.325	104.971	147.616	298.512	334.596	354.279	114.812	249.307	226.345	229.625	452.689	150.896	1230.13	177.139	383.802	147.616	426.446	177.139	137.775	659.352	347.718	337.877
226.345	62.3268					cellID654	200.102	944.743	934.902	1964.93	82.0089	570.782	537.978	95.1303	164.018	88.5696	118.093	1361.35	141.055	278.83	682.314	642.95	928.341	665.912	1666.42	88.5696	390.362	252.587	52.4857	255.868	65.6071	492.053	88.5696	213.223	173.859	521.577	180.42	1003.79	203.382	321.475	88.5696	852.893	577.343	147.616	616.707	1125.16	826.65	226.345	55.7661
32.8036	131.214					cellID655	291.952	236.186	242.746	127.934	744.641	377.241	475.652	219.784	223.064	124.654	367.4	1089.08	1023.47	1161.25	127.934	164.018	485.493	55.7661	721.678	278.83	32.8036	642.95	108.252	452.689	328.036	232.905	501.895	255.868	380.521	866.014	524.857	200.102	373.961	242.746	75.4482	209.943	42.6446	1118.6	291.952	541.259	784.005	429.727	288.671
154.177	124.654					cellID656	121.373	410.045	587.184	1394.15	298.512	1180.93	383.802	295.232	406.764	291.952	314.914	1013.63	108.252	350.998	13.1214	311.634	232.905	226.345	1463.04	108.252	931.621	1007.07	232.905	856.173	429.727	373.961	167.298	639.67	167.298	226.345	741.361	419.886	259.148	780.725	442.848	154.177	203.382	341.157	196.821	564.221	75.4482	101.691	849.612
147.616	72.1678					cellID657	1180.93	537.978	150.896	688.875	301.793	98.4107	570.782	587.184	144.336	1482.72	118.093	646.23	416.605	587.184	1279.34	318.195	1039.87	318.195	482.212	219.784	170.579	232.905	784.005	724.959	439.568	255.868	108.252	111.532	147.616	711.837	295.232	206.662	377.241	1535.21	505.175	360.839	196.821	393.643	75.4482	488.773	118.093	95.1303	334.596
216.504	62.3268					cellID658	780.725	829.93	213.223	167.298	9.84107	833.211	255.868	298.512	68.8875	321.475	265.709	1266.22	272.27	295.232	65.6071	39.3643	429.727	213.223	170.579	157.457	1138.28	469.091	419.886	856.173	118.093	134.495	170.579	380.521	59.0464	183.7	209.943	219.784	200.102	141.055	262.429	157.457	780.725	91.85	616.707	121.373	1013.63	75.4482	478.932
134.495	334.596					cellID659	311.634	357.559	186.98	154.177	68.8875	291.952	78.7286	350.998	13.1214	265.709	265.709	127.934	308.354	455.97	272.27	410.045	52.4857	19.6821	203.382	32.8036	537.978	859.453	518.296	1335.11	98.4107	242.746	341.157	154.177	679.034	206.662	688.875	62.3268	390.362	209.943	91.85	590.464	124.654	183.7	747.921	108.252	262.429	150.896	410.045
183.7	16.4018					cellID660	32.8036	190.261	196.821	1187.49	400.204	1735.31	780.725	157.457	252.587	242.746	78.7286	505.175	104.971	574.062	131.214	186.98	75.4482	144.336	511.736	544.539	177.139	285.391	219.784	144.336	249.307	85.2893	675.753	164.018	170.579	232.905	72.1678	344.437	472.371	882.416	206.662	324.755	964.425	590.464	636.389	580.623	141.055	551.1	416.605
137.775	377.241					cellID661	68.8875	1105.48	341.157	367.4	173.859	226.345	259.148	344.437	167.298	587.184	150.896	177.139	160.737	59.0464	95.1303	127.934	219.784	475.652	124.654	879.136	131.214	193.541	150.896	272.27	324.755	55.7661	793.846	911.939	701.996	528.137	1394.15	551.1	62.3268	268.989	495.334	554.38	1476.16	833.211	396.923	626.548	65.6071	131.214	301.793
200.102	200.102					cellID662	1194.05	455.97	623.268	111.532	259.148	144.336	577.343	305.073	134.495	268.989	505.175	337.877	111.532	45.925	347.718	918.5	154.177	249.307	1082.52	334.596	108.252	88.5696	1161.25	1026.75	515.016	744.641	888.977	1085.8	196.821	521.577	619.987	98.4107	167.298	305.073	111.532	177.139	1144.84	377.241	318.195	757.762	350.998	400.204	72.1678
131.214	246.027					cellID663	301.793	321.475	252.587	357.559	862.734	246.027	36.0839	879.136	111.532	157.457	249.307	656.071	180.42	98.4107	800.407	101.691	314.914	219.784	652.791	639.67	403.484	160.737	1430.24	905.378	324.755	393.643	88.5696	291.952	597.025	492.053	505.175	797.127	400.204	1394.15	242.746	413.325	1112.04	255.868	364.12	652.791	449.409	65.6071	423.166
226.345	111.532					cellID664	1138.28	246.027	147.616	121.373	252.587	268.989	232.905	173.859	446.129	423.166	478.932	9.84107	29.5232	1413.83	551.1	127.934	111.532	262.429	331.316	265.709	75.4482	223.064	137.775	239.466	223.064	698.716	167.298	164.018	167.298	843.052	341.157	200.102	85.2893	328.036	249.307	1039.87	268.989	26.2429	78.7286	68.8875	1154.69	931.621	344.437
160.737	78.7286					cellID665	101.691	108.252	570.782	537.978	88.5696	45.925	547.82	39.3643	905.378	265.709	68.8875	941.462	55.7661	455.97	216.504	639.67	203.382	301.793	787.286	610.146	485.493	131.214	377.241	111.532	505.175	95.1303	544.539	272.27	150.896	1669.7	869.295	101.691	403.484	144.336	209.943	1440.08	429.727	88.5696	72.1678	206.662	711.837	826.65	350.998
206.662	400.204					cellID666	278.83	334.596	72.1678	593.745	439.568	1072.68	196.821	177.139	95.1303	1157.97	49.2053	1141.56	370.68	183.7	101.691	308.354	1151.41	108.252	49.2053	68.8875	255.868	833.211	918.5	593.745	305.073	698.716	341.157	1276.06	741.361	137.775	344.437	970.986	416.605	597.025	370.68	229.625	95.1303	836.491	305.073	948.023	373.961	305.073	160.737
265.709	68.8875					cellID667	964.425	147.616	701.996	141.055	219.784	49.2053	134.495	111.532	88.5696	29.5232	121.373	698.716	534.698	144.336	472.371	72.1678	141.055	239.466	446.129	747.921	173.859	370.68	459.25	360.839	597.025	295.232	462.53	200.102	698.716	406.764	111.532	98.4107	1659.86	1085.8	308.354	239.466	124.654	324.755	501.895	111.532	492.053	373.961	236.186
180.42	68.8875					cellID668	85.2893	387.082	127.934	1410.55	39.3643	1630.34	186.98	908.659	859.453	259.148	1299.02	144.336	101.691	908.659	98.4107	22.9625	1695.94	259.148	137.775	203.382	813.528	68.8875	183.7	856.173	6.56071	524.857	72.1678	462.53	311.634	196.821	380.521	186.98	1000.51	784.005	590.464	131.214	341.157	1420.39	75.4482	344.437	68.8875	91.85	715.118
180.42	49.2053					cellID669	515.016	170.579	98.4107	905.378	472.371	186.98	196.821	495.334	252.587	157.457	364.12	98.4107	183.7	446.129	777.445	124.654	957.864	603.586	308.354	459.25	475.652	1420.39	121.373	164.018	246.027	528.137	1410.55	193.541	583.903	528.137	541.259	308.354	72.1678	344.437	62.3268	82.0089	98.4107	209.943	354.279	931.621	1682.82	419.886	377.241
223.064	141.055					cellID670	209.943	95.1303	147.616	724.959	193.541	1282.62	88.5696	242.746	85.2893	1472.88	695.436	206.662	656.071	639.67	764.323	22.9625	452.689	246.027	252.587	180.42	754.482	501.895	209.943	173.859	1075.96	196.821	1243.26	114.812	731.52	685.595	672.473	836.491	524.857	62.3268	223.064	272.27	278.83	272.27	229.625	278.83	1453.2	150.896	452.689
147.616	341.157					cellID671	1079.24	134.495	328.036	426.446	62.3268	1066.12	65.6071	190.261	78.7286	209.943	475.652	436.287	324.755	567.502	708.557	308.354	731.52	78.7286	91.85	259.148	659.352	137.775	619.987	288.671	75.4482	806.968	419.886	36.0839	469.091	268.989	134.495	1328.54	216.504	455.97	180.42	160.737	518.296	672.473	1128.44	360.839	282.111	301.793	98.4107
229.625	262.429					cellID672	429.727	626.548	22.9625	593.745	223.064	180.42	42.6446	1751.71	29.5232	383.802	508.455	833.211	1249.82	131.214	137.775	541.259	478.932	587.184	170.579	1321.98	774.164	95.1303	482.212	396.923	206.662	380.521	62.3268	42.6446	600.305	144.336	475.652	321.475	347.718	1141.56	501.895	226.345	95.1303	39.3643	1000.51	639.67	26.2429	1725.47	32.8036
282.111	82.0089					cellID673	990.668	462.53	724.959	587.184	147.616	223.064	393.643	216.504	380.521	564.221	180.42	547.82	150.896	127.934	147.616	413.325	501.895	321.475	173.859	370.68	852.893	515.016	65.6071	88.5696	1482.72	357.559	639.67	1118.6	157.457	6.56071	866.014	160.737	603.586	213.223	662.632	232.905	948.023	150.896	167.298	528.137	436.287	738.08	446.129
209.943	157.457					cellID674	144.336	101.691	1036.59	278.83	1190.77	390.362	859.453	209.943	226.345	531.418	52.4857	403.484	272.27	390.362	341.157	82.0089	492.053	160.737	433.007	629.828	410.045	262.429	173.859	160.737	200.102	879.136	216.504	1043.15	429.727	757.762	111.532	597.025	268.989	98.4107	193.541	754.482	104.971	209.943	183.7	1046.43	344.437	367.4	301.793
42.6446	65.6071					cellID675	413.325	334.596	180.42	200.102	223.064	206.662	1102.2	442.848	180.42	1568.01	1243.26	232.905	206.662	482.212	744.641	275.55	104.971	383.802	429.727	616.707	111.532	1128.44	232.905	177.139	403.484	59.0464	193.541	1587.69	482.212	619.987	301.793	131.214	826.65	1174.37	262.429	144.336	813.528	767.603	1023.47	350.998	275.55	173.859	124.654
42.6446	101.691					cellID676	816.809	1203.89	239.466	85.2893	305.073	196.821	951.303	68.8875	537.978	305.073	682.314	488.773	311.634	518.296	144.336	439.568	72.1678	255.868	1085.8	167.298	1020.19	91.85	124.654	1171.09	272.27	888.977	45.925	298.512	108.252	68.8875	219.784	236.186	236.186	1000.51	88.5696	1013.63	193.541	127.934	328.036	82.0089	357.559	114.812	160.737
186.98	167.298					cellID677	177.139	895.537	616.707	65.6071	744.641	879.136	124.654	570.782	629.828	350.998	147.616	977.546	590.464	246.027	193.541	1226.85	662.632	436.287	843.052	1075.96	567.502	127.934	1554.89	1210.45	1699.22	226.345	55.7661	492.053	1958.37	656.071	111.532	209.943	915.219	82.0089	131.214	492.053	806.968	98.4107	203.382	154.177	268.989	1056.27	577.343
239.466	196.821					cellID678	1456.48	121.373	108.252	1436.8	19.6821	1217.01	908.659	200.102	1387.59	200.102	551.1	118.093	974.266	1315.42	147.616	170.579	111.532	784.005	255.868	124.654	334.596	101.691	223.064	219.784	249.307	249.307	154.177	170.579	380.521	455.97	551.1	521.577	518.296	91.85	610.146	442.848	387.082	206.662	36.0839	127.934	993.948	229.625	236.186
223.064	206.662					cellID679	767.603	639.67	39.3643	200.102	465.811	301.793	820.089	439.568	55.7661	111.532	987.387	154.177	344.437	291.952	350.998	1023.47	137.775	436.287	177.139	705.277	13.1214	603.586	373.961	856.173	564.221	331.316	908.659	91.85	177.139	209.943	695.436	656.071	629.828	101.691	1476.16	223.064	446.129	1003.79	718.398	150.896	646.23	150.896	180.42
265.709	337.877					cellID680	183.7	285.391	895.537	82.0089	121.373	360.839	659.352	347.718	557.661	321.475	272.27	288.671	623.268	223.064	236.186	134.495	49.2053	511.736	183.7	1453.2	32.8036	1200.61	36.0839	311.634	1426.96	157.457	95.1303	62.3268	249.307	259.148	360.839	659.352	232.905	1325.26	91.85	1351.51	498.614	757.762	567.502	295.232	154.177	137.775	1758.27
75.4482	6.56071					cellID681	426.446	288.671	78.7286	88.5696	478.932	393.643	39.3643	141.055	501.895	305.073	134.495	410.045	206.662	875.855	895.537	980.827	216.504	360.839	390.362	1279.34	324.755	170.579	1197.33	196.821	642.95	439.568	314.914	800.407	757.762	1279.34	682.314	170.579	528.137	291.952	1771.39	147.616	1312.14	144.336	560.941	462.53	600.305	19.6821	416.605
183.7	268.989					cellID682	200.102	55.7661	587.184	314.914	131.214	206.662	318.195	111.532	1112.04	1456.48	147.616	1997.74	1141.56	377.241	265.709	196.821	114.812	85.2893	478.932	193.541	209.943	734.8	544.539	141.055	390.362	206.662	314.914	164.018	426.446	282.111	377.241	990.668	226.345	91.85	157.457	419.886	410.045	1003.79	180.42	597.025	1233.41	108.252	472.371
252.587	259.148					cellID683	383.802	75.4482	268.989	124.654	964.425	308.354	843.052	59.0464	13.1214	259.148	495.334	196.821	232.905	941.462	209.943	1420.39	393.643	590.464	314.914	219.784	734.8	524.857	852.893	669.193	826.65	216.504	784.005	462.53	118.093	127.934	111.532	167.298	272.27	695.436	350.998	121.373	426.446	39.3643	656.071	557.661	318.195	469.091	869.295
127.934	255.868					cellID684	232.905	452.689	52.4857	784.005	360.839	154.177	334.596	200.102	226.345	68.8875	150.896	311.634	154.177	216.504	406.764	770.884	242.746	826.65	85.2893	98.4107	78.7286	213.223	246.027	403.484	367.4	173.859	229.625	583.903	383.802	219.784	147.616	675.753	206.662	252.587	42.6446	626.548	642.95	649.511	770.884	567.502	104.971	301.793	708.557
78.7286	252.587					cellID685	344.437	856.173	59.0464	196.821	377.241	961.144	396.923	164.018	265.709	124.654	85.2893	314.914	462.53	354.279	869.295	157.457	183.7	157.457	1085.8	1400.71	150.896	154.177	957.864	75.4482	98.4107	104.971	967.705	229.625	160.737	239.466	547.82	173.859	111.532	124.654	206.662	846.332	134.495	311.634	42.6446	206.662	531.418	452.689	131.214
59.0464	82.0089					cellID686	19.6821	718.398	1135	446.129	173.859	75.4482	334.596	469.091	380.521	85.2893	324.755	288.671	436.287	1764.83	26.2429	32.8036	219.784	108.252	193.541	150.896	242.746	1541.77	282.111	141.055	82.0089	268.989	724.959	223.064	915.219	485.493	318.195	236.186	239.466	311.634	160.737	885.696	843.052	469.091	337.877	259.148	600.305	948.023	29.5232
259.148	295.232					cellID687	383.802	255.868	1033.31	1236.69	200.102	1200.61	413.325	101.691	36.0839	252.587	410.045	22.9625	403.484	764.323	574.062	888.977	147.616	95.1303	177.139	557.661	528.137	236.186	360.839	268.989	534.698	367.4	3.28036	88.5696	249.307	393.643	1308.86	537.978	183.7	1328.54	616.707	200.102	111.532	1180.93	157.457	88.5696	367.4	816.809	413.325
183.7	246.027					cellID688	337.877	446.129	141.055	410.045	1233.41	295.232	387.082	200.102	583.903	823.37	265.709	104.971	147.616	272.27	196.821	216.504	501.895	150.896	557.661	462.53	157.457	944.743	574.062	157.457	485.493	390.362	49.2053	331.316	377.241	902.098	239.466	649.511	478.932	216.504	278.83	314.914	403.484	223.064	383.802	570.782	521.577	446.129	816.809
42.6446	298.512					cellID689	167.298	285.391	472.371	478.932	62.3268	380.521	944.743	498.614	459.25	186.98	137.775	1151.41	925.061	593.745	810.248	173.859	301.793	255.868	387.082	521.577	449.409	203.382	436.287	295.232	242.746	170.579	1023.47	98.4107	147.616	196.821	1325.26	803.687	209.943	308.354	141.055	1118.6	19.6821	1276.06	29.5232	291.952	383.802	29.5232	282.111
85.2893	22.9625					cellID690	439.568	249.307	583.903	373.961	52.4857	137.775	285.391	88.5696	921.78	482.212	255.868	246.027	196.821	111.532	387.082	268.989	242.746	272.27	1036.59	390.362	101.691	590.464	134.495	921.78	1285.9	308.354	321.475	209.943	111.532	1197.33	334.596	239.466	95.1303	190.261	190.261	278.83	282.111	219.784	121.373	521.577	49.2053	131.214	150.896
262.429	164.018					cellID691	331.316	403.484	1538.49	275.55	62.3268	1505.68	551.1	127.934	967.705	957.864	291.952	360.839	1148.12	957.864	957.864	144.336	396.923	147.616	209.943	183.7	177.139	160.737	321.475	78.7286	360.839	423.166	229.625	324.755	255.868	206.662	121.373	154.177	164.018	462.53	167.298	104.971	849.612	708.557	324.755	574.062	373.961	95.1303	492.053
104.971	62.3268					cellID692	301.793	534.698	665.912	416.605	216.504	1502.4	373.961	285.391	337.877	364.12	111.532	334.596	1161.25	154.177	295.232	39.3643	1489.28	364.12	1279.34	164.018	387.082	213.223	75.4482	249.307	268.989	1098.92	101.691	167.298	13.1214	229.625	583.903	1144.84	357.559	75.4482	170.579	98.4107	544.539	518.296	1253.1	154.177	78.7286	423.166	91.85
121.373	104.971					cellID693	314.914	931.621	19.6821	682.314	173.859	59.0464	495.334	393.643	150.896	134.495	170.579	88.5696	249.307	206.662	508.455	1033.31	1056.27	98.4107	495.334	446.129	118.093	88.5696	1184.21	29.5232	649.511	200.102	91.85	209.943	216.504	738.08	751.202	364.12	160.737	587.184	1128.44	104.971	1141.56	219.784	692.155	1407.27	275.55	944.743	95.1303
144.336	406.764					cellID694	528.137	803.687	1403.99	423.166	301.793	364.12	177.139	915.219	288.671	373.961	373.961	367.4	186.98	324.755	219.784	852.893	22.9625	1587.69	229.625	62.3268	475.652	272.27	232.905	469.091	347.718	413.325	288.671	357.559	268.989	213.223	144.336	373.961	852.893	95.1303	344.437	1105.48	232.905	39.3643	436.287	108.252	531.418	82.0089	305.073
75.4482	127.934					cellID695	246.027	219.784	570.782	475.652	410.045	501.895	209.943	265.709	866.014	560.941	1223.57	410.045	173.859	255.868	410.045	974.266	1013.63	193.541	757.762	108.252	400.204	541.259	567.502	715.118	183.7	226.345	1328.54	475.652	380.521	282.111	252.587	147.616	528.137	619.987	173.859	65.6071	150.896	147.616	731.52	150.896	147.616	141.055	118.093
127.934	98.4107					cellID696	114.812	134.495	209.943	344.437	347.718	236.186	419.886	869.295	114.812	85.2893	544.539	879.136	249.307	1138.28	659.352	288.671	85.2893	223.064	131.214	305.073	173.859	1157.97	754.482	85.2893	400.204	1607.37	1249.82	515.016	866.014	209.943	364.12	478.932	121.373	203.382	380.521	311.634	331.316	124.654	186.98	1089.08	272.27	1312.14	1000.51
183.7	150.896					cellID697	49.2053	134.495	127.934	452.689	567.502	334.596	203.382	321.475	754.482	180.42	285.391	268.989	698.716	314.914	164.018	295.232	823.37	98.4107	255.868	114.812	1144.84	190.261	236.186	895.537	252.587	331.316	721.678	118.093	987.387	173.859	137.775	219.784	321.475	295.232	1177.65	170.579	364.12	177.139	62.3268	895.537	767.603	305.073	633.109
295.232	16.4018					cellID698	367.4	85.2893	91.85	242.746	104.971	574.062	964.425	390.362	154.177	829.93	410.045	219.784	127.934	101.691	354.279	95.1303	246.027	328.036	265.709	977.546	672.473	259.148	193.541	567.502	616.707	1036.59	433.007	1896.05	761.043	813.528	557.661	252.587	344.437	206.662	482.212	311.634	534.698	724.959	216.504	98.4107	410.045	603.586	157.457
350.998	68.8875					cellID699	1781.23	610.146	856.173	1282.62	59.0464	567.502	91.85	934.902	108.252	232.905	55.7661	590.464	452.689	656.071	357.559	606.866	1043.15	68.8875	75.4482	85.2893	180.42	669.193	931.621	885.696	747.921	859.453	223.064	170.579	223.064	137.775	354.279	370.68	957.864	360.839	364.12	203.382	951.303	482.212	55.7661	200.102	347.718	341.157	410.045
370.68	88.5696					cellID700	1085.8	75.4482	200.102	22.9625	193.541	98.4107	246.027	354.279	288.671	442.848	229.625	85.2893	1180.93	1728.75	147.616	970.986	1112.04	32.8036	423.166	1174.37	593.745	242.746	1144.84	459.25	633.109	226.345	308.354	209.943	377.241	101.691	288.671	1230.13	925.061	387.082	541.259	433.007	843.052	259.148	91.85	1748.43	203.382	114.812	537.978
186.98	42.6446					cellID701	836.491	488.773	852.893	1426.96	65.6071	173.859	144.336	501.895	186.98	334.596	610.146	551.1	761.043	462.53	190.261	170.579	223.064	1187.49	190.261	52.4857	154.177	121.373	682.314	196.821	275.55	826.65	446.129	308.354	32.8036	114.812	544.539	518.296	547.82	1663.14	52.4857	282.111	141.055	193.541	255.868	478.932	242.746	626.548	337.877
557.661	62.3268					cellID702	1174.37	29.5232	255.868	216.504	295.232	121.373	360.839	452.689	629.828	672.473	13.1214	767.603	436.287	1535.21	164.018	537.978	52.4857	373.961	173.859	160.737	137.775	705.277	131.214	164.018	134.495	416.605	1472.88	1574.57	1030.03	177.139	288.671	249.307	1259.66	196.821	715.118	177.139	1180.93	239.466	62.3268	957.864	426.446	173.859	52.4857
52.4857	131.214					cellID703	298.512	531.418	708.557	567.502	272.27	633.109	196.821	1348.23	1502.4	177.139	564.221	131.214	377.241	118.093	813.528	498.614	249.307	672.473	433.007	895.537	547.82	193.541	200.102	52.4857	226.345	623.268	459.25	196.821	288.671	360.839	905.378	36.0839	1118.6	334.596	734.8	360.839	528.137	85.2893	518.296	957.864	465.811	967.705	574.062
200.102	52.4857					cellID704	219.784	390.362	291.952	121.373	278.83	275.55	1200.61	616.707	613.427	183.7	754.482	410.045	75.4482	75.4482	1531.93	410.045	124.654	32.8036	49.2053	590.464	298.512	144.336	350.998	91.85	259.148	62.3268	170.579	114.812	206.662	223.064	531.418	127.934	636.389	111.532	131.214	406.764	75.4482	784.005	246.027	114.812	482.212	164.018	124.654
160.737	144.336					cellID705	190.261	288.671	528.137	213.223	341.157	239.466	377.241	206.662	574.062	1246.54	911.939	459.25	908.659	259.148	65.6071	108.252	213.223	426.446	334.596	603.586	232.905	679.034	272.27	321.475	121.373	777.445	747.921	741.361	282.111	193.541	282.111	203.382	1223.57	324.755	193.541	291.952	127.934	186.98	114.812	619.987	95.1303	262.429	167.298
619.987	144.336					cellID706	118.093	72.1678	331.316	639.67	731.52	465.811	751.202	642.95	275.55	426.446	239.466	1036.59	501.895	787.286	232.905	390.362	190.261	793.846	695.436	209.943	1403.99	75.4482	62.3268	964.425	475.652	167.298	98.4107	2046.94	104.971	291.952	400.204	354.279	528.137	692.155	232.905	1233.41	101.691	688.875	239.466	200.102	160.737	347.718	337.877
265.709	223.064					cellID707	239.466	262.429	931.621	32.8036	1295.74	160.737	518.296	895.537	1312.14	377.241	1039.87	170.579	1354.79	574.062	639.67	180.42	301.793	354.279	557.661	36.0839	337.877	72.1678	262.429	209.943	341.157	305.073	95.1303	114.812	219.784	534.698	164.018	285.391	141.055	114.812	337.877	1092.36	754.482	347.718	649.511	157.457	154.177	492.053	206.662
262.429	124.654					cellID708	754.482	400.204	118.093	862.734	544.539	223.064	688.875	229.625	134.495	226.345	118.093	186.98	410.045	1210.45	350.998	200.102	344.437	75.4482	537.978	170.579	1449.92	111.532	738.08	341.157	1190.77	242.746	462.53	967.705	186.98	613.427	534.698	1243.26	209.943	492.053	183.7	377.241	534.698	124.654	183.7	839.771	882.416	318.195	488.773
259.148	134.495					cellID709	262.429	360.839	13.1214	229.625	236.186	232.905	413.325	344.437	104.971	724.959	685.595	413.325	190.261	426.446	636.389	1085.8	213.223	885.696	577.343	524.857	85.2893	160.737	350.998	331.316	728.239	52.4857	380.521	291.952	213.223	72.1678	137.775	590.464	91.85	311.634	328.036	114.812	328.036	239.466	551.1	242.746	623.268	147.616	344.437
285.391	285.391					cellID710	186.98	154.177	439.568	288.671	324.755	219.784	295.232	193.541	183.7	528.137	104.971	406.764	623.268	311.634	426.446	167.298	236.186	98.4107	423.166	216.504	367.4	373.961	925.061	928.341	954.584	59.0464	646.23	216.504	65.6071	226.345	275.55	498.614	980.827	1226.85	665.912	121.373	88.5696	75.4482	396.923	711.837	688.875	1469.6	85.2893
495.334	19.6821					cellID711	62.3268	157.457	524.857	324.755	150.896	75.4482	810.248	321.475	485.493	203.382	95.1303	856.173	784.005	426.446	137.775	898.818	232.905	790.566	164.018	334.596	449.409	121.373	52.4857	944.743	547.82	55.7661	331.316	82.0089	249.307	288.671	59.0464	95.1303	465.811	36.0839	101.691	892.257	498.614	328.036	987.387	492.053	1545.05	875.855	774.164
65.6071	308.354					cellID712	337.877	157.457	219.784	455.97	223.064	177.139	469.091	537.978	567.502	626.548	551.1	790.566	111.532	173.859	816.809	659.352	104.971	85.2893	278.83	295.232	462.53	1046.43	331.316	252.587	65.6071	137.775	583.903	1469.6	1020.19	223.064	403.484	72.1678	705.277	101.691	226.345	32.8036	200.102	419.886	252.587	305.073	164.018	203.382	98.4107
285.391	157.457					cellID713	439.568	255.868	59.0464	318.195	183.7	213.223	111.532	275.55	633.109	68.8875	209.943	1082.52	164.018	52.4857	49.2053	1226.85	324.755	613.427	436.287	314.914	206.662	314.914	364.12	288.671	515.016	272.27	869.295	39.3643	98.4107	262.429	154.177	26.2429	806.968	469.091	118.093	570.782	118.093	869.295	259.148	213.223	705.277	170.579	291.952
360.839	239.466					cellID714	219.784	252.587	1098.92	754.482	268.989	685.595	823.37	751.202	272.27	993.948	275.55	337.877	259.148	370.68	354.279	400.204	252.587	95.1303	337.877	790.566	321.475	288.671	482.212	104.971	134.495	144.336	186.98	137.775	232.905	423.166	85.2893	350.998	196.821	918.5	383.802	537.978	2112.55	370.68	948.023	95.1303	1246.54	200.102	282.111
305.073	32.8036					cellID715	764.323	167.298	108.252	416.605	242.746	262.429	206.662	560.941	1016.91	1020.19	278.83	472.371	337.877	111.532	649.511	511.736	1043.15	13.1214	137.775	452.689	882.416	295.232	380.521	541.259	396.923	583.903	98.4107	354.279	367.4	1292.46	131.214	88.5696	705.277	531.418	114.812	298.512	101.691	118.093	383.802	308.354	738.08	305.073	1243.26
137.775	59.0464					cellID716	282.111	144.336	1328.54	449.409	928.341	521.577	396.923	65.6071	134.495	1059.56	72.1678	239.466	167.298	1774.67	114.812	528.137	1144.84	255.868	318.195	1049.71	252.587	764.323	423.166	85.2893	275.55	164.018	95.1303	183.7	226.345	177.139	1043.15	869.295	150.896	203.382	242.746	334.596	1561.45	649.511	839.771	511.736	200.102	118.093	508.455
278.83	213.223					cellID717	452.689	377.241	560.941	1358.07	390.362	265.709	1456.48	367.4	45.925	911.939	682.314	196.821	951.303	45.925	1413.83	262.429	255.868	216.504	101.691	200.102	377.241	121.373	534.698	367.4	843.052	892.257	597.025	190.261	147.616	436.287	252.587	1197.33	669.193	124.654	524.857	301.793	19.6821	459.25	141.055	229.625	1394.15	931.621	68.8875
157.457	193.541					cellID718	380.521	347.718	72.1678	134.495	1135	278.83	1492.56	200.102	150.896	242.746	590.464	393.643	524.857	1148.12	833.211	91.85	26.2429	295.232	268.989	1030.03	761.043	1016.91	410.045	364.12	114.812	49.2053	849.612	331.316	147.616	836.491	380.521	141.055	265.709	262.429	331.316	52.4857	236.186	354.279	918.5	482.212	347.718	232.905	85.2893
278.83	226.345					cellID719	328.036	206.662	193.541	137.775	160.737	1030.03	649.511	127.934	232.905	170.579	446.129	836.491	154.177	380.521	288.671	396.923	144.336	475.652	216.504	144.336	249.307	39.3643	377.241	108.252	295.232	1387.59	75.4482	186.98	1210.45	1502.4	62.3268	354.279	482.212	265.709	213.223	898.818	580.623	1640.18	131.214	659.352	797.127	45.925	951.303
226.345	68.8875					cellID720	183.7	606.866	1180.93	560.941	118.093	626.548	1479.44	108.252	160.737	203.382	141.055	239.466	190.261	423.166	36.0839	354.279	377.241	341.157	764.323	324.755	186.98	137.775	337.877	78.7286	285.391	642.95	180.42	656.071	501.895	324.755	567.502	68.8875	190.261	1180.93	91.85	62.3268	26.2429	836.491	885.696	672.473	108.252	285.391	121.373
186.98	278.83					cellID721	203.382	65.6071	183.7	285.391	193.541	259.148	521.577	154.177	1545.05	711.837	134.495	816.809	370.68	111.532	419.886	777.445	164.018	738.08	941.462	272.27	685.595	862.734	442.848	318.195	137.775	400.204	186.98	833.211	511.736	104.971	265.709	469.091	528.137	144.336	157.457	738.08	285.391	101.691	59.0464	108.252	413.325	961.144	364.12
642.95	354.279					cellID722	846.332	259.148	180.42	482.212	862.734	836.491	82.0089	259.148	406.764	537.978	114.812	544.539	1613.94	367.4	82.0089	246.027	239.466	541.259	839.771	78.7286	301.793	390.362	705.277	967.705	1098.92	52.4857	679.034	1610.66	410.045	843.052	593.745	98.4107	219.784	196.821	305.073	701.996	236.186	160.737	1220.29	278.83	88.5696	1036.59	820.089
104.971	55.7661					cellID723	1066.12	1745.15	272.27	741.361	75.4482	1118.6	249.307	370.68	406.764	196.821	167.298	974.266	318.195	262.429	495.334	482.212	1321.98	150.896	127.934	869.295	1226.85	104.971	452.689	1135	36.0839	410.045	610.146	583.903	679.034	1299.02	121.373	800.407	357.559	200.102	49.2053	150.896	1361.35	419.886	1112.04	577.343	659.352	741.361	173.859
232.905	180.42					cellID724	157.457	767.603	150.896	173.859	206.662	232.905	282.111	344.437	19.6821	124.654	1194.05	118.093	196.821	206.662	488.773	246.027	226.345	32.8036	426.446	590.464	91.85	377.241	101.691	679.034	118.093	249.307	977.546	757.762	934.902	882.416	223.064	616.707	252.587	154.177	262.429	314.914	114.812	1046.43	1266.22	367.4	387.082	433.007	1013.63
118.093	190.261					cellID725	141.055	88.5696	141.055	820.089	216.504	288.671	144.336	885.696	337.877	383.802	295.232	141.055	298.512	236.186	806.968	459.25	141.055	236.186	249.307	406.764	301.793	784.005	160.737	669.193	298.512	278.83	78.7286	141.055	646.23	265.709	157.457	236.186	32.8036	101.691	357.559	1000.51	95.1303	183.7	75.4482	324.755	357.559	114.812	987.387
255.868	291.952					cellID726	180.42	449.409	1033.31	606.866	236.186	177.139	157.457	377.241	223.064	862.734	692.155	987.387	423.166	488.773	124.654	380.521	436.287	820.089	291.952	1190.77	246.027	183.7	246.027	229.625	485.493	337.877	846.332	685.595	869.295	108.252	659.352	242.746	278.83	652.791	124.654	626.548	948.023	350.998	75.4482	164.018	541.259	318.195	265.709
268.989	114.812					cellID727	68.8875	541.259	515.016	124.654	531.418	265.709	213.223	331.316	252.587	446.129	334.596	223.064	1249.82	534.698	1033.31	98.4107	898.818	370.68	255.868	9.84107	324.755	672.473	167.298	515.016	216.504	318.195	137.775	134.495	288.671	164.018	1157.97	72.1678	393.643	157.457	101.691	127.934	537.978	183.7	406.764	656.071	147.616	111.532	472.371
275.55	114.812					cellID728	272.27	68.8875	213.223	574.062	154.177	308.354	902.098	52.4857	498.614	537.978	226.345	157.457	183.7	49.2053	29.5232	209.943	301.793	147.616	272.27	488.773	652.791	318.195	196.821	410.045	16.4018	564.221	793.846	360.839	173.859	75.4482	98.4107	177.139	141.055	134.495	268.989	150.896	160.737	1568.01	331.316	770.884	78.7286	216.504	511.736
265.709	118.093					cellID729	515.016	314.914	118.093	610.146	692.155	1108.76	226.345	52.4857	78.7286	728.239	45.925	219.784	1502.4	383.802	288.671	262.429	183.7	416.605	902.098	413.325	600.305	203.382	108.252	295.232	223.064	160.737	492.053	183.7	111.532	672.473	380.521	442.848	895.537	82.0089	26.2429	898.818	164.018	1141.56	754.482	141.055	406.764	291.952	186.98
787.286	367.4					cellID730	200.102	698.716	574.062	974.266	118.093	186.98	288.671	62.3268	619.987	367.4	121.373	216.504	275.55	121.373	856.173	557.661	65.6071	488.773	501.895	170.579	849.612	334.596	275.55	941.462	101.691	662.632	364.12	469.091	111.532	705.277	1243.26	396.923	449.409	433.007	160.737	137.775	170.579	1249.82	616.707	390.362	223.064	160.737	324.755
216.504	173.859					cellID731	301.793	134.495	127.934	95.1303	209.943	262.429	564.221	629.828	442.848	186.98	957.864	606.866	505.175	82.0089	406.764	157.457	350.998	101.691	944.743	167.298	423.166	226.345	344.437	820.089	902.098	242.746	373.961	265.709	334.596	692.155	639.67	272.27	101.691	111.532	282.111	183.7	518.296	131.214	206.662	357.559	350.998	200.102	400.204
118.093	22.9625					cellID732	167.298	134.495	1144.84	1036.59	1052.99	747.921	186.98	751.202	295.232	196.821	59.0464	114.812	78.7286	318.195	259.148	429.727	22.9625	734.8	1282.62	150.896	856.173	465.811	137.775	118.093	305.073	459.25	1049.71	1016.91	1495.84	472.371	485.493	59.0464	62.3268	449.409	452.689	364.12	246.027	59.0464	134.495	744.641	918.5	213.223	593.745
101.691	370.68					cellID733	196.821	232.905	75.4482	154.177	216.504	597.025	324.755	1446.64	137.775	173.859	177.139	141.055	288.671	1020.19	144.336	239.466	367.4	360.839	236.186	675.753	344.437	311.634	131.214	301.793	147.616	157.457	521.577	875.855	104.971	164.018	272.27	223.064	141.055	515.016	492.053	324.755	249.307	275.55	82.0089	209.943	291.952	1400.71	875.855
167.298	324.755					cellID734	416.605	321.475	98.4107	118.093	439.568	515.016	121.373	413.325	49.2053	213.223	262.429	180.42	209.943	124.654	59.0464	852.893	505.175	1190.77	416.605	1033.31	465.811	13.1214	226.345	285.391	557.661	875.855	406.764	308.354	911.939	239.466	127.934	219.784	170.579	206.662	88.5696	367.4	190.261	423.166	403.484	534.698	554.38	905.378	790.566
167.298	492.053					cellID735	426.446	173.859	314.914	157.457	492.053	85.2893	42.6446	137.775	55.7661	665.912	557.661	236.186	68.8875	534.698	915.219	16.4018	137.775	36.0839	603.586	383.802	698.716	505.175	560.941	387.082	68.8875	134.495	337.877	1036.59	186.98	131.214	55.7661	577.343	236.186	413.325	98.4107	1030.03	373.961	203.382	475.652	373.961	321.475	236.186	465.811
144.336	331.316					cellID736	400.204	147.616	1285.9	114.812	246.027	495.334	246.027	616.707	518.296	262.429	39.3643	259.148	465.811	347.718	695.436	892.257	75.4482	1243.26	216.504	587.184	908.659	610.146	137.775	36.0839	65.6071	177.139	121.373	436.287	370.68	587.184	98.4107	777.445	127.934	275.55	354.279	1541.77	22.9625	121.373	1262.94	85.2893	380.521	1623.78	127.934
124.654	403.484					cellID737	65.6071	45.925	272.27	1499.12	101.691	459.25	186.98	410.045	134.495	311.634	131.214	534.698	137.775	429.727	370.68	701.996	108.252	770.884	314.914	209.943	141.055	311.634	400.204	515.016	78.7286	429.727	708.557	367.4	164.018	131.214	357.559	1164.53	511.736	141.055	308.354	396.923	196.821	400.204	354.279	305.073	29.5232	65.6071	200.102
180.42	301.793					cellID738	383.802	534.698	472.371	275.55	275.55	308.354	314.914	177.139	511.736	1049.71	495.334	223.064	173.859	275.55	246.027	797.127	511.736	219.784	721.678	127.934	108.252	213.223	1003.79	127.934	301.793	177.139	603.586	413.325	642.95	547.82	659.352	623.268	328.036	492.053	39.3643	141.055	291.952	183.7	1125.16	1180.93	803.687	206.662	216.504
173.859	367.4					cellID739	1371.19	629.828	127.934	439.568	78.7286	829.93	255.868	249.307	29.5232	410.045	439.568	341.157	810.248	239.466	390.362	577.343	488.773	229.625	367.4	186.98	764.323	278.83	114.812	980.827	121.373	387.082	1039.87	459.25	390.362	127.934	347.718	311.634	833.211	429.727	78.7286	852.893	531.418	209.943	72.1678	141.055	268.989	144.336	1702.51
829.93	331.316					cellID740	1187.49	328.036	262.429	610.146	1417.11	239.466	282.111	1167.81	350.998	455.97	134.495	554.38	334.596	541.259	164.018	1203.89	1331.82	970.986	95.1303	101.691	223.064	173.859	124.654	229.625	101.691	82.0089	282.111	442.848	472.371	967.705	396.923	547.82	337.877	91.85	203.382	400.204	137.775	852.893	22.9625	249.307	134.495	1486	229.625
806.968	350.998					cellID741	32.8036	213.223	1148.12	373.961	524.857	1440.08	537.978	39.3643	393.643	790.566	977.546	826.65	26.2429	16.4018	492.053	177.139	387.082	101.691	482.212	124.654	16.4018	449.409	150.896	108.252	423.166	131.214	334.596	88.5696	170.579	288.671	147.616	557.661	1108.76	738.08	32.8036	213.223	1627.06	656.071	150.896	239.466	170.579	170.579	295.232
95.1303	85.2893					cellID742	400.204	961.144	793.846	209.943	127.934	354.279	619.987	127.934	232.905	91.85	239.466	380.521	659.352	167.298	967.705	357.559	203.382	147.616	508.455	144.336	295.232	1361.35	948.023	541.259	1249.82	75.4482	515.016	39.3643	852.893	459.25	314.914	114.812	324.755	164.018	114.812	272.27	170.579	357.559	177.139	1991.18	1075.96	121.373	180.42
170.579	95.1303					cellID743	410.045	341.157	180.42	567.502	344.437	298.512	157.457	246.027	718.398	62.3268	400.204	567.502	232.905	219.784	236.186	78.7286	1161.25	252.587	104.971	393.643	26.2429	911.939	524.857	200.102	423.166	590.464	308.354	1043.15	521.577	603.586	751.202	131.214	88.5696	377.241	413.325	1161.25	636.389	590.464	36.0839	29.5232	95.1303	980.827	1371.19
104.971	305.073					cellID744	209.943	272.27	341.157	157.457	656.071	282.111	78.7286	380.521	321.475	114.812	239.466	131.214	774.164	213.223	367.4	987.387	1039.87	780.725	1194.05	223.064	452.689	246.027	226.345	82.0089	967.705	226.345	531.418	426.446	65.6071	341.157	164.018	941.462	1443.36	226.345	262.429	337.877	823.37	298.512	157.457	1230.13	777.445	364.12	429.727
223.064	433.007					cellID745	249.307	121.373	131.214	393.643	337.877	246.027	606.866	1502.4	334.596	806.968	298.512	160.737	265.709	639.67	455.97	833.211	1089.08	436.287	190.261	259.148	19.6821	26.2429	85.2893	436.287	610.146	436.287	82.0089	62.3268	423.166	390.362	872.575	114.812	62.3268	803.687	459.25	206.662	390.362	387.082	118.093	570.782	954.584	170.579	311.634
78.7286	433.007					cellID746	291.952	262.429	101.691	131.214	236.186	157.457	541.259	121.373	934.902	810.248	108.252	1518.81	393.643	534.698	45.925	1256.38	144.336	144.336	390.362	219.784	567.502	380.521	560.941	416.605	85.2893	193.541	1436.8	239.466	62.3268	239.466	59.0464	249.307	239.466	203.382	337.877	249.307	508.455	55.7661	52.4857	518.296	862.734	380.521	429.727
167.298	114.812					cellID747	554.38	442.848	692.155	347.718	59.0464	127.934	803.687	229.625	275.55	656.071	59.0464	961.144	472.371	213.223	150.896	1148.12	305.073	232.905	88.5696	810.248	1210.45	173.859	275.55	715.118	216.504	118.093	718.398	475.652	111.532	49.2053	91.85	206.662	1571.29	101.691	265.709	298.512	144.336	206.662	544.539	436.287	449.409	472.371	249.307
29.5232	16.4018					cellID748	95.1303	426.446	239.466	157.457	1748.43	180.42	65.6071	770.884	108.252	1482.72	406.764	275.55	856.173	78.7286	1026.75	259.148	682.314	423.166	1689.38	1387.59	1003.79	1066.12	331.316	364.12	1007.07	55.7661	1013.63	190.261	154.177	531.418	108.252	1213.73	711.837	213.223	482.212	223.064	193.541	941.462	157.457	455.97	157.457	308.354	288.671
1016.91	285.391					cellID749	262.429	308.354	157.457	1207.17	790.566	305.073	501.895	164.018	45.925	475.652	810.248	426.446	121.373	3.28036	820.089	314.914	226.345	164.018	757.762	183.7	45.925	150.896	373.961	216.504	164.018	78.7286	774.164	308.354	1108.76	111.532	78.7286	416.605	915.219	603.586	278.83	324.755	797.127	318.195	173.859	738.08	98.4107	1135	295.232
144.336	354.279					cellID750	1020.19	656.071	186.98	131.214	111.532	423.166	997.228	275.55	173.859	656.071	344.437	1026.75	186.98	170.579	662.632	357.559	252.587	68.8875	268.989	206.662	862.734	1072.68	262.429	1810.76	88.5696	347.718	1712.35	298.512	925.061	341.157	472.371	698.716	65.6071	39.3643	137.775	436.287	560.941	177.139	170.579	1522.09	209.943	1121.88	662.632
32.8036	396.923					cellID751	206.662	144.336	679.034	255.868	1079.24	180.42	1062.84	193.541	416.605	114.812	75.4482	239.466	387.082	616.707	636.389	413.325	1138.28	806.968	754.482	416.605	226.345	574.062	511.736	308.354	173.859	121.373	157.457	623.268	255.868	784.005	170.579	42.6446	91.85	505.175	377.241	767.603	236.186	590.464	268.989	82.0089	275.55	692.155	433.007
72.1678	449.409					cellID752	623.268	170.579	1397.43	334.596	91.85	36.0839	141.055	547.82	347.718	275.55	990.668	597.025	193.541	380.521	360.839	603.586	177.139	341.157	216.504	301.793	95.1303	173.859	544.539	482.212	147.616	209.943	167.298	1030.03	357.559	593.745	131.214	764.323	911.939	229.625	961.144	734.8	213.223	380.521	1016.91	1128.44	239.466	144.336	144.336
42.6446	246.027					cellID753	419.886	278.83	186.98	200.102	400.204	137.775	305.073	774.164	95.1303	193.541	137.775	29.5232	59.0464	98.4107	98.4107	1207.17	987.387	239.466	574.062	285.391	731.52	439.568	885.696	1436.8	1000.51	219.784	108.252	127.934	970.986	1151.41	1358.07	305.073	219.784	820.089	127.934	528.137	659.352	610.146	183.7	114.812	472.371	1292.46	72.1678
154.177	252.587					cellID754	68.8875	298.512	554.38	311.634	580.623	718.398	1272.78	970.986	554.38	49.2053	144.336	246.027	170.579	419.886	288.671	646.23	190.261	498.614	478.932	216.504	288.671	685.595	173.859	167.298	587.184	590.464	1066.12	59.0464	560.941	298.512	134.495	229.625	164.018	551.1	433.007	147.616	121.373	344.437	501.895	114.812	114.812	1046.43	1184.21
265.709	291.952					cellID755	118.093	646.23	859.453	141.055	528.137	757.762	49.2053	462.53	344.437	387.082	426.446	213.223	1210.45	190.261	213.223	164.018	1584.41	180.42	1141.56	127.934	239.466	360.839	82.0089	515.016	42.6446	131.214	282.111	98.4107	36.0839	200.102	88.5696	616.707	200.102	144.336	557.661	1495.84	610.146	393.643	350.998	101.691	833.211	285.391	134.495
108.252	186.98					cellID756	226.345	52.4857	600.305	619.987	72.1678	295.232	413.325	478.932	216.504	560.941	121.373	980.827	1449.92	393.643	167.298	242.746	98.4107	164.018	908.659	206.662	193.541	580.623	209.943	95.1303	78.7286	180.42	682.314	305.073	685.595	236.186	1299.02	295.232	62.3268	177.139	970.986	570.782	118.093	291.952	104.971	495.334	308.354	124.654	1141.56
164.018	282.111					cellID757	619.987	282.111	613.427	583.903	160.737	275.55	104.971	511.736	268.989	721.678	111.532	761.043	101.691	1771.39	45.925	91.85	236.186	229.625	177.139	134.495	91.85	902.098	669.193	186.98	383.802	373.961	803.687	190.261	288.671	72.1678	1157.97	977.546	32.8036	88.5696	364.12	183.7	98.4107	452.689	895.537	482.212	692.155	577.343	1082.52
59.0464	262.429					cellID758	1728.75	291.952	410.045	193.541	1108.76	98.4107	698.716	452.689	26.2429	1082.52	711.837	186.98	344.437	469.091	226.345	101.691	1623.78	669.193	511.736	272.27	186.98	711.837	141.055	314.914	328.036	206.662	275.55	1030.03	72.1678	1587.69	492.053	275.55	236.186	380.521	104.971	98.4107	72.1678	961.144	121.373	482.212	278.83	836.491	59.0464
872.575	344.437					cellID759	433.007	429.727	118.093	127.934	190.261	98.4107	541.259	262.429	377.241	885.696	419.886	337.877	426.446	393.643	724.959	380.521	724.959	852.893	701.996	469.091	1026.75	154.177	262.429	455.97	1174.37	1144.84	777.445	49.2053	977.546	1676.26	246.027	341.157	19.6821	941.462	196.821	784.005	203.382	531.418	1469.6	206.662	114.812	262.429	580.623
862.734	239.466					cellID760	160.737	606.866	52.4857	515.016	255.868	265.709	1046.43	436.287	131.214	895.537	239.466	223.064	1433.52	429.727	1144.84	593.745	370.68	193.541	324.755	580.623	508.455	134.495	259.148	1128.44	82.0089	124.654	183.7	118.093	200.102	974.266	639.67	478.932	196.821	593.745	118.093	196.821	314.914	268.989	164.018	252.587	636.389	108.252	833.211
859.453	186.98					cellID761	360.839	16.4018	557.661	49.2053	869.295	127.934	905.378	344.437	616.707	114.812	75.4482	587.184	1344.95	321.475	180.42	111.532	59.0464	190.261	164.018	528.137	610.146	764.323	964.425	131.214	1522.09	196.821	475.652	377.241	206.662	196.821	446.129	268.989	91.85	551.1	656.071	6.56071	784.005	580.623	144.336	246.027	314.914	439.568	623.268
186.98	246.027					cellID762	764.323	1190.77	59.0464	433.007	790.566	226.345	501.895	459.25	606.866	72.1678	439.568	400.204	134.495	1364.63	642.95	213.223	373.961	380.521	278.83	1187.49	1207.17	29.5232	196.821	554.38	180.42	508.455	239.466	29.5232	203.382	196.821	206.662	452.689	167.298	298.512	334.596	167.298	232.905	797.127	2063.34	75.4482	1663.14	449.409	518.296
180.42	213.223					cellID763	49.2053	974.266	350.998	147.616	1092.36	229.625	45.925	511.736	95.1303	508.455	482.212	715.118	1423.67	101.691	157.457	452.689	357.559	1282.62	127.934	134.495	288.671	1089.08	364.12	623.268	223.064	49.2053	137.775	1253.1	455.97	764.323	177.139	249.307	216.504	1056.27	482.212	121.373	232.905	249.307	324.755	570.782	403.484	574.062	124.654
32.8036	170.579					cellID764	1754.99	134.495	72.1678	104.971	85.2893	574.062	75.4482	68.8875	692.155	82.0089	816.809	439.568	521.577	567.502	679.034	436.287	88.5696	118.093	577.343	1095.64	186.98	232.905	321.475	534.698	22.9625	1571.29	1308.86	1010.35	416.605	186.98	219.784	790.566	364.12	344.437	347.718	137.775	764.323	262.429	396.923	505.175	232.905	252.587	341.157
997.228	114.812					cellID765	226.345	108.252	334.596	275.55	646.23	318.195	137.775	357.559	282.111	337.877	242.746	531.418	186.98	78.7286	492.053	1135	193.541	308.354	104.971	459.25	167.298	416.605	1121.88	377.241	334.596	282.111	574.062	580.623	1463.04	567.502	478.932	124.654	751.202	141.055	403.484	242.746	1098.92	377.241	68.8875	298.512	1164.53	577.343	236.186
820.089	29.5232					cellID766	787.286	209.943	744.641	406.764	203.382	75.4482	173.859	636.389	613.427	495.334	82.0089	652.791	78.7286	219.784	1171.09	665.912	196.821	488.773	246.027	229.625	682.314	160.737	183.7	485.493	1144.84	59.0464	836.491	111.532	29.5232	265.709	262.429	836.491	1292.46	1246.54	442.848	1305.58	452.689	147.616	396.923	724.959	610.146	436.287	492.053
180.42	200.102					cellID767	784.005	154.177	82.0089	55.7661	1482.72	314.914	984.107	278.83	1295.74	354.279	150.896	75.4482	537.978	246.027	564.221	255.868	318.195	1453.2	160.737	1269.5	203.382	134.495	619.987	177.139	19.6821	1508.96	206.662	39.3643	537.978	118.093	101.691	144.336	600.305	124.654	925.061	1030.03	173.859	501.895	751.202	167.298	291.952	911.939	866.014
813.528	88.5696					cellID768	373.961	42.6446	1522.09	223.064	229.625	101.691	200.102	557.661	216.504	167.298	255.868	170.579	475.652	662.632	108.252	754.482	1548.33	616.707	747.921	262.429	255.868	767.603	78.7286	623.268	1256.38	183.7	291.952	708.557	803.687	931.621	849.612	1594.25	301.793	167.298	101.691	164.018	446.129	888.977	127.934	239.466	219.784	541.259	285.391
911.939	223.064					cellID769	606.866	380.521	354.279	288.671	410.045	488.773	567.502	111.532	551.1	970.986	741.361	246.027	541.259	928.341	75.4482	242.746	925.061	531.418	268.989	95.1303	72.1678	183.7	288.671	29.5232	341.157	433.007	341.157	577.343	134.495	295.232	872.575	101.691	157.457	462.53	118.093	82.0089	170.579	255.868	347.718	236.186	108.252	114.812	679.034
180.42	88.5696					cellID770	177.139	209.943	170.579	101.691	206.662	948.023	462.53	314.914	1259.66	350.998	508.455	367.4	216.504	974.266	170.579	373.961	541.259	396.923	767.603	416.605	400.204	147.616	190.261	147.616	154.177	419.886	108.252	324.755	164.018	272.27	291.952	209.943	741.361	383.802	108.252	505.175	318.195	1302.3	203.382	928.341	892.257	82.0089	55.7661
747.921	167.298					cellID771	131.214	478.932	475.652	380.521	127.934	193.541	797.127	59.0464	249.307	511.736	331.316	455.97	190.261	141.055	593.745	701.996	127.934	383.802	29.5232	32.8036	72.1678	298.512	101.691	626.548	95.1303	331.316	413.325	426.446	104.971	193.541	442.848	557.661	268.989	583.903	439.568	167.298	465.811	193.541	242.746	216.504	150.896	787.286	498.614
738.08	124.654					cellID772	272.27	433.007	131.214	22.9625	1174.37	49.2053	170.579	305.073	308.354	88.5696	387.082	380.521	488.773	1184.21	219.784	305.073	787.286	1161.25	403.484	282.111	406.764	229.625	150.896	1197.33	301.793	265.709	278.83	1082.52	646.23	797.127	229.625	249.307	98.4107	436.287	209.943	308.354	193.541	1285.9	150.896	879.136	367.4	72.1678	1138.28
728.239	144.336					cellID773	88.5696	65.6071	147.616	1062.84	242.746	367.4	95.1303	708.557	124.654	114.812	406.764	223.064	45.925	29.5232	442.848	121.373	426.446	186.98	423.166	183.7	951.303	518.296	216.504	406.764	1059.56	232.905	305.073	1128.44	177.139	649.511	118.093	216.504	252.587	515.016	85.2893	1203.89	1095.64	160.737	465.811	895.537	400.204	1072.68	984.107
724.959	170.579					cellID774	226.345	682.314	692.155	446.129	236.186	403.484	255.868	134.495	232.905	646.23	574.062	364.12	193.541	278.83	370.68	226.345	308.354	118.093	49.2053	124.654	1115.32	669.193	324.755	242.746	55.7661	272.27	236.186	380.521	252.587	839.771	1128.44	144.336	354.279	974.266	1400.71	213.223	160.737	554.38	305.073	88.5696	679.034	52.4857	111.532
836.491	265.709					cellID775	328.036	141.055	534.698	127.934	246.027	288.671	410.045	600.305	265.709	55.7661	429.727	164.018	268.989	108.252	150.896	633.109	741.361	380.521	895.537	124.654	239.466	236.186	52.4857	882.416	1030.03	108.252	101.691	259.148	104.971	433.007	455.97	213.223	449.409	150.896	45.925	724.959	672.473	223.064	75.4482	859.453	390.362	134.495	164.018
688.875	85.2893					cellID776	993.948	59.0464	597.025	623.268	984.107	695.436	354.279	285.391	334.596	42.6446	308.354	501.895	1187.49	295.232	229.625	95.1303	1187.49	1177.65	321.475	583.903	426.446	455.97	288.671	180.42	636.389	206.662	1256.38	797.127	1187.49	518.296	882.416	537.978	236.186	820.089	364.12	193.541	13.1214	203.382	839.771	747.921	987.387	249.307	91.85
144.336	177.139					cellID777	747.921	954.584	770.884	449.409	134.495	433.007	406.764	226.345	131.214	367.4	196.821	465.811	626.548	360.839	354.279	469.091	137.775	501.895	495.334	95.1303	928.341	918.5	836.491	419.886	692.155	78.7286	59.0464	131.214	268.989	866.014	321.475	42.6446	288.671	104.971	150.896	708.557	321.475	19.6821	131.214	311.634	1577.85	13.1214	209.943
78.7286	91.85					cellID778	843.052	252.587	1302.3	196.821	252.587	383.802	111.532	367.4	39.3643	85.2893	1440.08	902.098	403.484	528.137	183.7	206.662	173.859	268.989	537.978	869.295	902.098	246.027	311.634	275.55	196.821	65.6071	498.614	127.934	180.42	501.895	344.437	396.923	167.298	203.382	226.345	524.857	137.775	242.746	288.671	478.932	91.85	767.603	337.877
78.7286	68.8875					cellID779	154.177	137.775	328.036	544.539	534.698	206.662	193.541	603.586	606.866	1164.53	846.332	246.027	537.978	196.821	587.184	196.821	118.093	141.055	101.691	255.868	1223.57	390.362	551.1	282.111	62.3268	249.307	72.1678	741.361	1948.53	383.802	377.241	649.511	141.055	196.821	1043.15	272.27	1131.72	186.98	551.1	45.925	249.307	249.307	370.68
85.2893	22.9625					cellID780	239.466	764.323	206.662	784.005	364.12	272.27	134.495	1148.12	226.345	836.491	118.093	272.27	541.259	413.325	547.82	1115.32	183.7	275.55	206.662	701.996	82.0089	577.343	229.625	810.248	52.4857	554.38	593.745	186.98	298.512	29.5232	354.279	186.98	183.7	416.605	265.709	291.952	360.839	118.093	557.661	393.643	36.0839	203.382	262.429
810.248	147.616					cellID781	541.259	334.596	344.437	219.784	1030.03	324.755	495.334	45.925	137.775	59.0464	610.146	160.737	1108.76	282.111	55.7661	505.175	400.204	597.025	242.746	770.884	219.784	252.587	688.875	872.575	186.98	278.83	183.7	232.905	200.102	1194.05	232.905	334.596	321.475	118.093	314.914	1289.18	393.643	282.111	82.0089	1397.43	1371.19	173.859	144.336
124.654	88.5696					cellID782	439.568	118.093	78.7286	852.893	311.634	82.0089	298.512	82.0089	1125.16	111.532	88.5696	98.4107	961.144	49.2053	213.223	216.504	173.859	1023.47	433.007	200.102	518.296	249.307	141.055	341.157	108.252	416.605	101.691	209.943	131.214	370.68	52.4857	911.939	259.148	72.1678	724.959	875.855	104.971	206.662	101.691	268.989	1203.89	164.018	177.139
114.812	55.7661					cellID783	229.625	229.625	150.896	449.409	341.157	364.12	200.102	108.252	987.387	1594.25	88.5696	354.279	52.4857	1568.01	137.775	164.018	85.2893	150.896	373.961	455.97	390.362	137.775	111.532	209.943	252.587	610.146	75.4482	134.495	186.98	347.718	810.248	367.4	1003.79	370.68	475.652	649.511	777.445	1239.97	249.307	1095.64	55.7661	997.228	616.707
626.548	101.691					cellID784	311.634	370.68	314.914	564.221	393.643	875.855	373.961	164.018	131.214	531.418	1239.97	1154.69	180.42	1161.25	121.373	206.662	249.307	377.241	183.7	255.868	118.093	1108.76	495.334	551.1	511.736	203.382	488.773	1548.33	416.605	85.2893	433.007	403.484	95.1303	485.493	364.12	1052.99	492.053	75.4482	813.528	78.7286	357.559	262.429	410.045
190.261	88.5696					cellID785	29.5232	613.427	232.905	964.425	223.064	836.491	751.202	505.175	295.232	1049.71	275.55	118.093	167.298	98.4107	223.064	301.793	547.82	305.073	383.802	278.83	324.755	111.532	793.846	419.886	124.654	104.971	846.332	436.287	761.043	118.093	685.595	1016.91	1052.99	219.784	695.436	85.2893	242.746	705.277	144.336	341.157	780.725	268.989	147.616
193.541	108.252					cellID786	731.52	446.129	183.7	1787.79	613.427	226.345	406.764	544.539	127.934	623.268	583.903	85.2893	173.859	442.848	633.109	875.855	370.68	1279.34	170.579	688.875	570.782	229.625	1335.11	580.623	465.811	1371.19	291.952	311.634	728.239	357.559	439.568	134.495	2194.56	26.2429	1505.68	206.662	219.784	784.005	547.82	518.296	511.736	485.493	475.652
134.495	72.1678					cellID787	121.373	49.2053	219.784	364.12	1551.61	68.8875	78.7286	708.557	298.512	196.821	262.429	265.709	262.429	587.184	52.4857	154.177	508.455	1131.72	72.1678	669.193	505.175	350.998	127.934	541.259	98.4107	508.455	1732.03	839.771	121.373	485.493	301.793	426.446	1085.8	357.559	600.305	465.811	268.989	65.6071	321.475	196.821	252.587	154.177	154.177
183.7	111.532					cellID788	1007.07	1131.72	383.802	606.866	767.603	1020.19	774.164	85.2893	282.111	446.129	137.775	1043.15	219.784	91.85	888.977	741.361	78.7286	688.875	206.662	154.177	206.662	219.784	321.475	429.727	787.286	75.4482	347.718	442.848	885.696	82.0089	459.25	705.277	446.129	114.812	229.625	111.532	98.4107	298.512	167.298	472.371	104.971	216.504	373.961
111.532	167.298					cellID789	452.689	213.223	403.484	1148.12	505.175	216.504	1472.88	118.093	150.896	150.896	144.336	167.298	321.475	370.68	531.418	370.68	393.643	462.53	515.016	406.764	196.821	541.259	206.662	482.212	918.5	118.093	642.95	167.298	623.268	131.214	433.007	492.053	1023.47	209.943	167.298	242.746	85.2893	1344.95	200.102	567.502	242.746	380.521	498.614
252.587	16.4018					cellID790	131.214	255.868	905.378	272.27	728.239	272.27	177.139	495.334	593.745	547.82	219.784	236.186	892.257	150.896	91.85	1613.94	190.261	1213.73	629.828	265.709	206.662	1046.43	1157.97	328.036	82.0089	262.429	134.495	324.755	282.111	806.968	567.502	206.662	390.362	285.391	127.934	488.773	246.027	150.896	501.895	265.709	370.68	1508.96	577.343
170.579	131.214					cellID791	364.12	380.521	642.95	984.107	85.2893	98.4107	223.064	55.7661	196.821	78.7286	249.307	649.511	236.186	177.139	183.7	144.336	406.764	183.7	226.345	111.532	134.495	164.018	446.129	1167.81	416.605	2119.11	603.586	141.055	728.239	354.279	1144.84	331.316	334.596	229.625	265.709	164.018	882.416	141.055	121.373	239.466	639.67	698.716	111.532
672.473	49.2053					cellID792	134.495	124.654	226.345	298.512	305.073	590.464	229.625	121.373	82.0089	170.579	101.691	170.579	203.382	1879.64	1098.92	423.166	328.036	715.118	262.429	200.102	478.932	564.221	288.671	242.746	515.016	318.195	190.261	98.4107	91.85	190.261	685.595	164.018	193.541	570.782	902.098	190.261	810.248	268.989	170.579	826.65	531.418	455.97	1312.14
173.859	114.812					cellID793	157.457	200.102	662.632	219.784	475.652	114.812	124.654	282.111	564.221	183.7	288.671	580.623	275.55	1056.27	144.336	157.457	849.612	626.548	577.343	85.2893	259.148	1682.82	1440.08	410.045	154.177	196.821	1361.35	390.362	1059.56	190.261	623.268	39.3643	652.791	790.566	180.42	695.436	1482.72	367.4	111.532	216.504	203.382	91.85	226.345
13.1214	49.2053					cellID794	144.336	410.045	88.5696	1522.09	239.466	1059.56	88.5696	331.316	200.102	291.952	675.753	377.241	249.307	147.616	236.186	137.775	508.455	186.98	259.148	239.466	124.654	324.755	173.859	85.2893	104.971	321.475	311.634	167.298	619.987	1184.21	1482.72	318.195	213.223	682.314	252.587	19.6821	613.427	761.043	833.211	380.521	170.579	91.85	236.186
652.791	59.0464					cellID795	275.55	934.902	213.223	370.68	272.27	515.016	45.925	157.457	761.043	537.978	708.557	311.634	344.437	118.093	91.85	236.186	892.257	337.877	137.775	226.345	36.0839	328.036	301.793	39.3643	1269.5	826.65	262.429	72.1678	334.596	311.634	236.186	1581.13	833.211	111.532	272.27	954.584	170.579	85.2893	65.6071	196.821	173.859	1092.36	1325.26
242.746	62.3268					cellID796	242.746	895.537	508.455	272.27	301.793	291.952	288.671	177.139	206.662	101.691	567.502	623.268	252.587	1531.93	419.886	350.998	154.177	167.298	193.541	806.968	728.239	1164.53	354.279	180.42	59.0464	324.755	751.202	511.736	380.521	82.0089	311.634	236.186	88.5696	288.671	186.98	341.157	941.462	26.2429	170.579	108.252	337.877	180.42	334.596
416.605	127.934					cellID797	836.491	229.625	328.036	127.934	180.42	88.5696	465.811	249.307	803.687	843.052	160.737	347.718	442.848	603.586	249.307	961.144	508.455	301.793	603.586	242.746	104.971	934.902	521.577	347.718	1266.22	232.905	144.336	49.2053	633.109	285.391	141.055	433.007	144.336	1367.91	239.466	941.462	1167.81	1210.45	236.186	305.073	455.97	127.934	72.1678
341.157	72.1678					cellID798	364.12	544.539	232.905	1797.64	1026.75	65.6071	246.027	88.5696	101.691	186.98	360.839	127.934	193.541	108.252	318.195	652.791	387.082	200.102	1013.63	91.85	291.952	360.839	160.737	147.616	1023.47	370.68	459.25	127.934	219.784	360.839	295.232	859.453	157.457	206.662	318.195	524.857	301.793	78.7286	347.718	246.027	1259.66	118.093	377.241
400.204	52.4857					cellID799	1180.93	272.27	275.55	91.85	373.961	406.764	193.541	492.053	65.6071	239.466	475.652	734.8	455.97	193.541	183.7	833.211	567.502	36.0839	787.286	196.821	52.4857	1358.07	606.866	295.232	209.943	190.261	606.866	695.436	816.809	344.437	337.877	724.959	734.8	82.0089	295.232	118.093	101.691	82.0089	488.773	196.821	357.559	177.139	816.809
88.5696	108.252					cellID800	347.718	839.771	354.279	180.42	347.718	400.204	39.3643	85.2893	95.1303	636.389	367.4	469.091	209.943	114.812	570.782	390.362	265.709	219.784	173.859	462.53	295.232	190.261	91.85	298.512	370.68	1367.91	268.989	91.85	367.4	1092.36	747.921	209.943	19.6821	784.005	186.98	606.866	1200.61	866.014	150.896	141.055	68.8875	305.073	557.661
16.4018	55.7661					cellID801	301.793	101.691	364.12	305.073	177.139	114.812	1581.13	554.38	354.279	72.1678	557.661	216.504	65.6071	59.0464	186.98	160.737	26.2429	219.784	350.998	1236.69	65.6071	295.232	495.334	410.045	170.579	213.223	265.709	282.111	295.232	183.7	193.541	298.512	318.195	1026.75	170.579	328.036	446.129	167.298	75.4482	236.186	944.743	843.052	282.111
216.504	111.532					cellID802	1102.2	469.091	278.83	380.521	164.018	685.595	291.952	633.109	1381.03	78.7286	1016.91	1407.27	439.568	800.407	606.866	180.42	328.036	1476.16	242.746	1472.88	843.052	216.504	42.6446	1463.04	147.616	62.3268	354.279	462.53	321.475	137.775	160.737	324.755	196.821	410.045	1115.32	331.316	787.286	373.961	1020.19	242.746	328.036	318.195	137.775
72.1678	52.4857					cellID803	127.934	780.725	183.7	879.136	118.093	501.895	164.018	744.641	1049.71	75.4482	246.027	134.495	88.5696	13.1214	108.252	193.541	1112.04	291.952	65.6071	593.745	282.111	1151.41	62.3268	711.837	252.587	1738.59	537.978	1075.96	252.587	265.709	403.484	186.98	177.139	1351.51	383.802	308.354	337.877	367.4	98.4107	91.85	118.093	314.914	1046.43
137.775	55.7661					cellID804	400.204	301.793	1030.03	406.764	9.84107	170.579	741.361	52.4857	183.7	170.579	370.68	754.482	813.528	426.446	780.725	311.634	836.491	39.3643	734.8	629.828	36.0839	1125.16	26.2429	357.559	164.018	357.559	49.2053	1712.35	167.298	364.12	190.261	59.0464	826.65	695.436	226.345	331.316	104.971	147.616	501.895	1561.45	137.775	200.102	557.661
173.859	127.934					cellID805	439.568	770.884	232.905	639.67	429.727	1256.38	131.214	134.495	127.934	246.027	150.896	167.298	1131.72	567.502	390.362	603.586	429.727	590.464	580.623	236.186	747.921	298.512	164.018	354.279	633.109	531.418	301.793	285.391	429.727	895.537	150.896	200.102	95.1303	426.446	180.42	36.0839	1364.63	1748.43	59.0464	147.616	75.4482	118.093	321.475
88.5696	95.1303					cellID806	252.587	219.784	495.334	1512.24	1098.92	78.7286	370.68	16.4018	459.25	1171.09	524.857	1079.24	347.718	1036.59	265.709	114.812	574.062	88.5696	193.541	429.727	747.921	452.689	436.287	193.541	242.746	465.811	1167.81	82.0089	167.298	1190.77	744.641	649.511	787.286	370.68	531.418	393.643	364.12	265.709	629.828	501.895	127.934	216.504	301.793
91.85	108.252					cellID807	413.325	970.986	101.691	524.857	564.221	268.989	203.382	118.093	459.25	1197.33	478.932	367.4	1135	206.662	203.382	400.204	223.064	364.12	268.989	390.362	580.623	961.144	242.746	413.325	1118.6	186.98	747.921	321.475	1236.69	410.045	472.371	928.341	193.541	72.1678	209.943	820.089	121.373	200.102	268.989	328.036	160.737	587.184	85.2893
272.27	127.934					cellID808	741.361	613.427	124.654	1194.05	311.634	167.298	482.212	137.775	652.791	849.612	170.579	875.855	308.354	806.968	367.4	150.896	45.925	147.616	32.8036	705.277	88.5696	406.764	157.457	866.014	127.934	75.4482	859.453	623.268	85.2893	131.214	1118.6	36.0839	367.4	160.737	679.034	45.925	209.943	226.345	118.093	846.332	177.139	95.1303	39.3643
98.4107	154.177					cellID809	65.6071	350.998	797.127	219.784	633.109	528.137	121.373	328.036	495.334	895.537	642.95	160.737	275.55	1026.75	1030.03	147.616	1007.07	849.612	160.737	137.775	268.989	1033.31	682.314	32.8036	334.596	278.83	537.978	587.184	91.85	1020.19	62.3268	1217.01	337.877	275.55	291.952	610.146	203.382	426.446	515.016	82.0089	472.371	45.925	754.482
65.6071	82.0089					cellID810	259.148	761.043	754.482	305.073	305.073	892.257	465.811	127.934	59.0464	721.678	341.157	413.325	196.821	82.0089	154.177	826.65	1033.31	318.195	455.97	1016.91	173.859	150.896	229.625	501.895	829.93	564.221	993.948	797.127	836.491	1089.08	196.821	344.437	410.045	147.616	590.464	121.373	301.793	262.429	203.382	547.82	295.232	154.177	410.045
200.102	127.934					cellID811	977.546	577.343	131.214	134.495	321.475	59.0464	518.296	469.091	160.737	308.354	203.382	593.745	154.177	537.978	314.914	288.671	134.495	200.102	528.137	328.036	118.093	101.691	1066.12	121.373	308.354	554.38	246.027	219.784	1423.67	134.495	360.839	196.821	282.111	1108.76	393.643	334.596	583.903	744.641	528.137	246.027	305.073	268.989	196.821
282.111	13.1214					cellID812	1036.59	1112.04	183.7	833.211	564.221	127.934	108.252	1023.47	121.373	242.746	350.998	593.745	170.579	200.102	1171.09	1016.91	101.691	793.846	692.155	560.941	396.923	42.6446	987.387	324.755	659.352	305.073	226.345	141.055	597.025	492.053	938.182	262.429	216.504	1102.2	298.512	324.755	1321.98	954.584	846.332	718.398	508.455	164.018	613.427
131.214	180.42					cellID813	298.512	442.848	150.896	587.184	101.691	557.661	268.989	186.98	252.587	203.382	259.148	114.812	121.373	104.971	1548.33	816.809	872.575	141.055	311.634	705.277	629.828	137.775	597.025	65.6071	1039.87	85.2893	91.85	209.943	341.157	879.136	393.643	164.018	410.045	908.659	173.859	180.42	354.279	62.3268	278.83	416.605	157.457	806.968	98.4107
111.532	180.42					cellID814	377.241	141.055	206.662	741.361	590.464	223.064	387.082	528.137	685.595	134.495	692.155	282.111	928.341	1164.53	314.914	305.073	685.595	193.541	219.784	396.923	1121.88	206.662	393.643	1089.08	416.605	85.2893	275.55	393.643	465.811	242.746	1052.99	1046.43	331.316	400.204	331.316	288.671	160.737	295.232	406.764	186.98	216.504	934.902	186.98
167.298	22.9625					cellID815	282.111	413.325	200.102	396.923	567.502	134.495	826.65	272.27	541.259	42.6446	272.27	75.4482	62.3268	301.793	252.587	177.139	160.737	190.261	246.027	695.436	144.336	124.654	82.0089	196.821	131.214	682.314	396.923	642.95	390.362	1423.67	882.416	810.248	196.821	196.821	75.4482	252.587	544.539	455.97	219.784	134.495	36.0839	344.437	183.7
249.307	282.111					cellID816	1253.1	393.643	268.989	367.4	1003.79	118.093	1085.8	131.214	475.652	980.827	974.266	242.746	59.0464	177.139	318.195	108.252	1279.34	19.6821	416.605	232.905	131.214	350.998	695.436	255.868	259.148	19.6821	429.727	85.2893	387.082	324.755	977.546	173.859	1722.19	72.1678	1023.47	370.68	88.5696	242.746	219.784	580.623	164.018	164.018	583.903
209.943	239.466					cellID817	213.223	626.548	705.277	357.559	1269.5	183.7	249.307	629.828	747.921	419.886	108.252	334.596	59.0464	42.6446	446.129	173.859	383.802	675.753	108.252	347.718	393.643	118.093	341.157	177.139	587.184	82.0089	101.691	180.42	1092.36	741.361	524.857	314.914	662.632	242.746	124.654	236.186	85.2893	101.691	567.502	177.139	114.812	45.925	413.325
347.718	167.298					cellID818	695.436	547.82	305.073	367.4	216.504	49.2053	350.998	1413.83	380.521	147.616	1112.04	439.568	242.746	183.7	360.839	223.064	91.85	282.111	849.612	29.5232	331.316	1279.34	150.896	1328.54	606.866	515.016	337.877	715.118	75.4482	980.827	439.568	433.007	741.361	147.616	180.42	223.064	65.6071	1246.54	649.511	492.053	141.055	833.211	800.407
246.027	213.223					cellID819	600.305	186.98	820.089	157.457	557.661	626.548	984.107	400.204	537.978	688.875	262.429	872.575	141.055	682.314	974.266	104.971	183.7	856.173	1308.86	232.905	186.98	124.654	164.018	1299.02	1016.91	278.83	495.334	226.345	419.886	177.139	226.345	1430.24	1128.44	436.287	62.3268	485.493	42.6446	275.55	344.437	177.139	131.214	462.53	695.436
265.709	200.102					cellID820	55.7661	314.914	931.621	1249.82	741.361	1007.07	393.643	104.971	183.7	416.605	492.053	157.457	364.12	400.204	419.886	147.616	1456.48	75.4482	623.268	282.111	964.425	1344.95	318.195	72.1678	308.354	259.148	1213.73	72.1678	131.214	344.437	459.25	537.978	285.391	265.709	147.616	944.743	350.998	183.7	249.307	524.857	249.307	98.4107	108.252
22.9625	42.6446					cellID821	144.336	305.073	1016.91	403.484	305.073	173.859	419.886	557.661	137.775	118.093	1512.24	239.466	695.436	403.484	321.475	364.12	144.336	580.623	449.409	938.182	114.812	52.4857	239.466	68.8875	157.457	147.616	1131.72	360.839	354.279	42.6446	131.214	380.521	196.821	285.391	85.2893	45.925	114.812	1338.39	196.821	118.093	59.0464	429.727	150.896
275.55	52.4857					cellID822	984.107	974.266	652.791	1203.89	1052.99	373.961	252.587	173.859	127.934	784.005	275.55	223.064	229.625	872.575	646.23	508.455	1397.43	268.989	164.018	186.98	255.868	118.093	65.6071	150.896	547.82	318.195	265.709	272.27	226.345	1115.32	852.893	347.718	193.541	603.586	862.734	652.791	1535.21	331.316	931.621	1433.52	574.062	331.316	1187.49
265.709	13.1214					cellID823	836.491	1400.71	396.923	183.7	55.7661	1046.43	633.109	659.352	314.914	882.416	1131.72	314.914	452.689	505.175	554.38	478.932	101.691	98.4107	472.371	324.755	560.941	377.241	318.195	121.373	465.811	183.7	13.1214	305.073	88.5696	1551.61	111.532	813.528	387.082	770.884	19.6821	180.42	1426.96	298.512	147.616	268.989	36.0839	918.5	226.345
141.055	108.252					cellID824	98.4107	147.616	150.896	183.7	1144.84	888.977	482.212	95.1303	1046.43	154.177	111.532	121.373	426.446	150.896	82.0089	662.632	131.214	285.391	747.921	2105.99	65.6071	446.129	544.539	1259.66	193.541	36.0839	134.495	948.023	1082.52	344.437	150.896	111.532	164.018	469.091	321.475	544.539	472.371	446.129	1554.89	203.382	108.252	495.334	646.23
492.053						cellID825	137.775	511.736	764.323	55.7661	354.279	813.528	95.1303	1531.93	203.382	429.727	524.857	629.828	249.307	72.1678	239.466	521.577	738.08	498.614	305.073	606.866	344.437	65.6071	1180.93	223.064	784.005	1167.81	324.755	505.175	410.045	482.212	305.073	902.098	633.109	78.7286	367.4	180.42	698.716	833.211	118.093	1246.54	429.727	406.764	941.462
259.148						cellID826	1105.48	816.809	410.045	1020.19	141.055	1092.36	137.775	85.2893	78.7286	511.736	173.859	104.971	925.061	154.177	738.08	472.371	413.325	567.502	1443.36	846.332	114.812	147.616	167.298	1049.71	252.587	1013.63	311.634	101.691	455.97	141.055	305.073	72.1678	154.177	318.195	324.755	347.718	856.173	275.55	200.102	993.948	75.4482	127.934	78.7286
39.3643						cellID827	1246.54	1249.82	108.252	242.746	127.934	95.1303	564.221	938.182	1358.07	186.98	114.812	705.277	1213.73	216.504	268.989	908.659	354.279	551.1	1413.83	121.373	265.709	52.4857	295.232	1125.16	118.093	541.259	347.718	78.7286	255.868	472.371	308.354	354.279	262.429	65.6071	131.214	157.457	141.055	977.546	587.184	331.316	715.118	223.064	600.305
95.1303						cellID828	1157.97	295.232	1167.81	1213.73	498.614	216.504	72.1678	108.252	350.998	367.4	495.334	236.186	600.305	347.718	328.036	111.532	26.2429	239.466	544.539	118.093	124.654	567.502	869.295	806.968	180.42	613.427	98.4107	1545.05	823.37	393.643	531.418	554.38	433.007	229.625	1882.92	157.457	311.634	88.5696	393.643	767.603	114.812	223.064	147.616
216.504						cellID829	823.37	820.089	944.743	387.082	672.473	78.7286	68.8875	537.978	144.336	186.98	298.512	147.616	380.521	82.0089	157.457	278.83	469.091	288.671	124.654	301.793	259.148	1210.45	518.296	449.409	301.793	114.812	380.521	246.027	173.859	154.177	255.868	560.941	465.811	413.325	13.1214	85.2893	544.539	144.336	501.895	967.705	610.146	196.821	190.261
226.345						cellID830	216.504	301.793	800.407	495.334	157.457	797.127	357.559	242.746	452.689	429.727	1062.84	1148.12	439.568	285.391	190.261	232.905	410.045	1095.64	180.42	393.643	1066.12	1354.79	150.896	265.709	1243.26	839.771	124.654	1292.46	1659.86	918.5	337.877	544.539	259.148	49.2053	216.504	1010.35	242.746	328.036	1328.54	170.579	282.111	1125.16	98.4107
121.373						cellID831	698.716	682.314	419.886	1059.56	406.764	787.286	574.062	68.8875	455.97	636.389	731.52	52.4857	249.307	85.2893	1338.39	108.252	275.55	157.457	62.3268	268.989	518.296	492.053	1338.39	364.12	239.466	252.587	1551.61	236.186	1397.43	626.548	1594.25	1305.58	285.391	1272.78	675.753	295.232	1200.61	1095.64	219.784	249.307	321.475	55.7661	597.025
186.98						cellID832	606.866	150.896	232.905	183.7	91.85	85.2893	160.737	413.325	383.802	357.559	180.42	229.625	170.579	633.109	993.948	544.539	268.989	800.407	216.504	203.382	104.971	331.316	1590.97	246.027	695.436	167.298	974.266	357.559	183.7	72.1678	665.912	104.971	124.654	1256.38	1115.32	1177.65	209.943	219.784	393.643	82.0089	78.7286	564.221	232.905
160.737						cellID833	183.7	380.521	72.1678	141.055	767.603	367.4	101.691	272.27	68.8875	124.654	186.98	314.914	1295.74	65.6071	147.616	1289.18	127.934	196.821	88.5696	203.382	72.1678	449.409	344.437	685.595	866.014	154.177	111.532	636.389	203.382	734.8	429.727	675.753	685.595	377.241	577.343	1115.32	275.55	164.018	95.1303	387.082	265.709	95.1303	124.654
167.298						cellID834	1423.67	314.914	186.98	268.989	127.934	209.943	698.716	206.662	160.737	265.709	108.252	823.37	219.784	311.634	642.95	616.707	433.007	446.129	341.157	400.204	1131.72	328.036	39.3643	1653.3	272.27	131.214	547.82	282.111	252.587	531.418	111.532	744.641	574.062	761.043	770.884	88.5696	580.623	186.98	134.495	236.186	754.482	744.641	68.8875
52.4857						cellID835	180.42	101.691	1259.66	72.1678	787.286	223.064	639.67	141.055	68.8875	967.705	203.382	803.687	1082.52	203.382	387.082	662.632	383.802	131.214	196.821	747.921	68.8875	311.634	68.8875	695.436	1010.35	590.464	147.616	275.55	373.961	334.596	108.252	190.261	62.3268	291.952	321.475	597.025	590.464	164.018	209.943	626.548	164.018	209.943	977.546
265.709						cellID836	770.884	1033.31	400.204	196.821	62.3268	239.466	111.532	813.528	101.691	203.382	147.616	209.943	662.632	78.7286	797.127	902.098	488.773	242.746	42.6446	150.896	341.157	311.634	698.716	275.55	209.943	157.457	446.129	82.0089	613.427	341.157	167.298	91.85	633.109	1374.47	367.4	442.848	272.27	127.934	193.541	895.537	88.5696	777.445	111.532
157.457						cellID837	396.923	1164.53	82.0089	206.662	196.821	656.071	347.718	209.943	616.707	406.764	318.195	1269.5	324.755	154.177	1623.78	784.005	429.727	941.462	232.905	633.109	232.905	780.725	203.382	180.42	190.261	508.455	255.868	104.971	101.691	623.268	449.409	236.186	1610.66	36.0839	357.559	449.409	186.98	400.204	223.064	685.595	469.091	121.373	1351.51
141.055						cellID838	219.784	390.362	521.577	229.625	806.968	495.334	265.709	147.616	226.345	580.623	321.475	390.362	482.212	1184.21	1269.5	692.155	993.948	278.83	1610.66	173.859	534.698	1607.37	206.662	206.662	88.5696	164.018	108.252	692.155	249.307	104.971	393.643	846.332	285.391	364.12	206.662	177.139	757.762	679.034	282.111	186.98	416.605	249.307	111.532
157.457						cellID839	239.466	728.239	114.812	331.316	882.416	577.343	249.307	55.7661	111.532	866.014	574.062	501.895	239.466	239.466	656.071	669.193	1558.17	301.793	85.2893	777.445	183.7	350.998	193.541	124.654	944.743	328.036	954.584	321.475	183.7	314.914	406.764	137.775	75.4482	495.334	331.316	682.314	32.8036	954.584	1344.95	268.989	1016.91	226.345	177.139
141.055						cellID840	446.129	45.925	367.4	485.493	285.391	656.071	236.186	554.38	285.391	354.279	180.42	603.586	475.652	636.389	164.018	265.709	203.382	236.186	42.6446	239.466	341.157	826.65	974.266	1256.38	1203.89	223.064	846.332	370.68	403.484	423.166	104.971	229.625	82.0089	108.252	1020.19	551.1	127.934	272.27	196.821	731.52	321.475	177.139	1062.84
127.934						cellID841	301.793	534.698	459.25	229.625	469.091	370.68	226.345	55.7661	488.773	669.193	65.6071	1312.14	242.746	288.671	478.932	200.102	291.952	482.212	288.671	288.671	659.352	111.532	1830.44	223.064	593.745	488.773	209.943	1023.47	390.362	236.186	469.091	764.323	564.221	196.821	203.382	32.8036	587.184	390.362	278.83	150.896	282.111	141.055	173.859
82.0089						cellID842	259.148	544.539	843.052	318.195	580.623	849.612	770.884	1551.61	478.932	439.568	679.034	291.952	91.85	255.868	436.287	288.671	606.866	321.475	1151.41	249.307	216.504	95.1303	357.559	42.6446	65.6071	888.977	659.352	446.129	619.987	613.427	226.345	16.4018	754.482	239.466	547.82	285.391	928.341	275.55	564.221	147.616	98.4107	186.98	2043.66
72.1678						cellID843	144.336	626.548	1194.05	370.68	1148.12	164.018	213.223	492.053	291.952	137.775	137.775	193.541	498.614	275.55	49.2053	301.793	118.093	242.746	1016.91	354.279	147.616	826.65	157.457	36.0839	610.146	813.528	232.905	324.755	301.793	452.689	1197.33	167.298	232.905	82.0089	1072.68	216.504	239.466	390.362	380.521	82.0089	272.27	406.764	98.4107
170.579						cellID844	85.2893	652.791	82.0089	249.307	856.173	141.055	239.466	213.223	98.4107	1135	616.707	1089.08	1568.01	367.4	157.457	154.177	186.98	793.846	32.8036	127.934	1541.77	324.755	459.25	134.495	82.0089	652.791	321.475	731.52	387.082	154.177	623.268	764.323	1151.41	501.895	1010.35	265.709	173.859	616.707	29.5232	59.0464	124.654	328.036	400.204
108.252						cellID845	95.1303	442.848	164.018	1266.22	82.0089	344.437	164.018	623.268	449.409	88.5696	656.071	216.504	239.466	75.4482	173.859	259.148	341.157	91.85	295.232	1568.01	482.212	511.736	1476.16	531.418	98.4107	186.98	393.643	597.025	131.214	1331.82	203.382	68.8875	1833.72	1085.8	439.568	314.914	344.437	141.055	170.579	390.362	68.8875	98.4107	1036.59
101.691						cellID846	1144.84	98.4107	793.846	118.093	803.687	246.027	377.241	262.429	167.298	144.336	419.886	262.429	1105.48	341.157	925.061	311.634	101.691	485.493	1052.99	649.511	1423.67	275.55	252.587	560.941	452.689	944.743	55.7661	193.541	1007.07	206.662	419.886	426.446	62.3268	518.296	331.316	951.303	436.287	177.139	433.007	134.495	75.4482	259.148	521.577
98.4107						cellID847	941.462	154.177	282.111	439.568	695.436	246.027	118.093	1371.19	1433.52	570.782	68.8875	465.811	688.875	39.3643	344.437	177.139	193.541	462.53	488.773	400.204	321.475	387.082	295.232	170.579	137.775	268.989	613.427	45.925	642.95	364.12	82.0089	167.298	196.821	508.455	104.971	209.943	1643.46	236.186	22.9625	754.482	275.55	124.654	127.934
131.214						cellID848	1774.67	495.334	1075.96	255.868	259.148	400.204	183.7	551.1	121.373	1266.22	203.382	259.148	1092.36	134.495	154.177	157.457	160.737	1518.81	203.382	495.334	72.1678	433.007	141.055	941.462	154.177	843.052	288.671	265.709	170.579	150.896	1285.9	259.148	331.316	669.193	1052.99	574.062	708.557	305.073	131.214	396.923	36.0839	150.896	610.146
111.532						cellID849	111.532	373.961	137.775	255.868	1052.99	216.504	580.623	206.662	531.418	1026.75	314.914	469.091	610.146	1800.92	669.193	68.8875	311.634	262.429	111.532	196.821	337.877	265.709	482.212	232.905	219.784	364.12	967.705	104.971	1105.48	164.018	997.228	36.0839	328.036	350.998	285.391	180.42	370.68	751.202	1266.22	219.784	551.1	843.052	206.662
121.373						cellID850	423.166	275.55	318.195	433.007	370.68	249.307	177.139	1174.37	157.457	223.064	1315.42	88.5696	1026.75	1007.07	88.5696	1315.42	252.587	232.905	1463.04	426.446	124.654	301.793	285.391	193.541	314.914	167.298	833.211	288.671	95.1303	219.784	95.1303	16.4018	531.418	65.6071	511.736	131.214	784.005	587.184	350.998	311.634	577.343	1079.24	242.746
209.943						cellID851	121.373	583.903	32.8036	311.634	95.1303	275.55	1144.84	826.65	121.373	416.605	331.316	72.1678	403.484	793.846	147.616	229.625	895.537	646.23	328.036	449.409	282.111	970.986	167.298	347.718	157.457	777.445	580.623	173.859	419.886	633.109	19.6821	665.912	42.6446	137.775	177.139	239.466	213.223	928.341	413.325	400.204	255.868	442.848	118.093
242.746						cellID852	557.661	1157.97	948.023	265.709	1135	328.036	183.7	131.214	298.512	213.223	131.214	206.662	656.071	98.4107	1650.02	442.848	104.971	600.305	268.989	114.812	278.83	662.632	1400.71	908.659	200.102	528.137	268.989	282.111	1148.12	547.82	334.596	141.055	495.334	147.616	826.65	255.868	331.316	452.689	282.111	951.303	229.625	784.005	541.259
72.1678						cellID853	249.307	213.223	193.541	262.429	1118.6	78.7286	1486	177.139	705.277	98.4107	111.532	167.298	314.914	82.0089	321.475	91.85	127.934	564.221	298.512	147.616	26.2429	341.157	410.045	567.502	98.4107	839.771	82.0089	154.177	1367.91	1102.2	373.961	137.775	262.429	193.541	436.287	160.737	180.42	1043.15	298.512	291.952	423.166	383.802	810.248
49.2053						cellID854	1108.76	167.298	478.932	85.2893	114.812	797.127	724.959	301.793	469.091	688.875	436.287	610.146	108.252	216.504	147.616	75.4482	803.687	541.259	574.062	134.495	177.139	68.8875	905.378	196.821	150.896	213.223	350.998	328.036	85.2893	1003.79	160.737	272.27	619.987	127.934	439.568	193.541	114.812	124.654	1715.63	560.941	347.718	285.391	236.186
19.6821						cellID855	272.27	193.541	177.139	219.784	892.257	347.718	836.491	298.512	560.941	226.345	1217.01	213.223	1049.71	400.204	16.4018	967.705	32.8036	639.67	141.055	59.0464	475.652	150.896	1033.31	652.791	1328.54	108.252	124.654	118.093	797.127	633.109	1354.79	141.055	78.7286	1289.18	147.616	78.7286	131.214	492.053	370.68	373.961	675.753	239.466	88.5696
32.8036						cellID856	1239.97	511.736	249.307	718.398	1135	108.252	193.541	544.539	849.612	164.018	331.316	59.0464	137.775	196.821	314.914	62.3268	688.875	186.98	515.016	583.903	455.97	124.654	498.614	291.952	328.036	39.3643	478.932	42.6446	659.352	157.457	118.093	91.85	580.623	249.307	948.023	121.373	164.018	59.0464	1069.4	885.696	652.791	347.718	541.259
85.2893						cellID857	692.155	180.42	734.8	147.616	288.671	1131.72	472.371	219.784	413.325	777.445	108.252	111.532	305.073	144.336	157.457	42.6446	127.934	318.195	452.689	131.214	301.793	252.587	68.8875	396.923	997.228	180.42	518.296	1256.38	537.978	964.425	610.146	183.7	649.511	921.78	685.595	131.214	341.157	518.296	833.211	206.662	62.3268	55.7661	173.859
78.7286						cellID858	419.886	879.136	154.177	708.557	118.093	242.746	1207.17	82.0089	426.446	229.625	301.793	337.877	836.491	419.886	1108.76	216.504	134.495	36.0839	695.436	272.27	718.398	121.373	206.662	134.495	475.652	295.232	72.1678	259.148	439.568	974.266	173.859	108.252	318.195	121.373	216.504	534.698	915.219	1449.92	232.905	301.793	236.186	839.771	295.232
121.373						cellID859	265.709	252.587	577.343	134.495	180.42	272.27	196.821	705.277	350.998	866.014	357.559	452.689	114.812	560.941	305.073	708.557	275.55	183.7	219.784	1039.87	528.137	849.612	1089.08	715.118	259.148	255.868	508.455	544.539	554.38	1056.27	387.082	895.537	226.345	564.221	52.4857	242.746	400.204	350.998	751.202	403.484	52.4857	370.68	150.896
45.925						cellID860	131.214	603.586	157.457	1548.33	275.55	377.241	193.541	226.345	314.914	334.596	436.287	82.0089	1643.46	649.511	531.418	1256.38	203.382	147.616	200.102	170.579	537.978	275.55	482.212	357.559	587.184	255.868	173.859	141.055	32.8036	282.111	400.204	469.091	836.491	137.775	1131.72	131.214	98.4107	367.4	1118.6	472.371	324.755	154.177	715.118
134.495						cellID861	157.457	761.043	738.08	1239.97	334.596	101.691	232.905	246.027	341.157	32.8036	1043.15	797.127	255.868	1026.75	784.005	1039.87	285.391	45.925	249.307	170.579	954.584	970.986	557.661	278.83	216.504	331.316	272.27	692.155	6.56071	65.6071	711.837	265.709	82.0089	350.998	95.1303	823.37	186.98	291.952	55.7661	118.093	751.202	396.923	196.821
314.914						cellID862	449.409	262.429	259.148	619.987	137.775	111.532	180.42	501.895	1108.76	633.109	268.989	426.446	259.148	508.455	255.868	229.625	488.773	45.925	305.073	216.504	613.427	144.336	1095.64	131.214	390.362	1308.86	1791.07	902.098	255.868	52.4857	193.541	1679.54	455.97	114.812	75.4482	337.877	193.541	111.532	1197.33	49.2053	505.175	1213.73	82.0089
59.0464						cellID863	879.136	186.98	154.177	357.559	387.082	150.896	180.42	154.177	511.736	164.018	390.362	688.875	265.709	242.746	396.923	2122.39	42.6446	95.1303	524.857	347.718	246.027	688.875	29.5232	738.08	209.943	721.678	993.948	55.7661	377.241	36.0839	400.204	78.7286	1367.91	1177.65	32.8036	190.261	226.345	344.437	141.055	268.989	16.4018	252.587	429.727
29.5232						cellID864	701.996	1213.73	291.952	272.27	242.746	229.625	357.559	72.1678	131.214	698.716	603.586	531.418	75.4482	560.941	272.27	206.662	646.23	108.252	278.83	164.018	1046.43	101.691	193.541	85.2893	455.97	715.118	583.903	259.148	705.277	164.018	59.0464	216.504	85.2893	413.325	255.868	308.354	223.064	108.252	295.232	98.4107	416.605	856.173	147.616
45.925						cellID865	492.053	278.83	656.071	1853.4	367.4	524.857	784.005	114.812	236.186	16.4018	564.221	357.559	1131.72	1335.11	1039.87	442.848	305.073	229.625	164.018	928.341	193.541	462.53	186.98	383.802	1112.04	190.261	685.595	164.018	341.157	367.4	564.221	308.354	203.382	213.223	226.345	268.989	554.38	223.064	134.495	843.052	675.753	183.7	800.407
108.252						cellID866	141.055	186.98	551.1	360.839	45.925	226.345	249.307	246.027	396.923	436.287	131.214	331.316	75.4482	62.3268	439.568	180.42	196.821	357.559	160.737	26.2429	242.746	462.53	121.373	521.577	800.407	311.634	206.662	295.232	85.2893	426.446	193.541	121.373	265.709	36.0839	213.223	223.064	377.241	879.136	993.948	639.67	278.83	285.391	984.107
213.223						cellID867	242.746	449.409	206.662	206.662	200.102	410.045	859.453	633.109	1187.49	715.118	39.3643	298.512	721.678	55.7661	144.336	62.3268	629.828	19.6821	203.382	186.98	321.475	403.484	636.389	219.784	833.211	426.446	344.437	659.352	72.1678	137.775	242.746	718.398	1643.46	82.0089	1112.04	1007.07	272.27	472.371	1151.41	147.616	383.802	662.632	259.148
367.4						cellID868	200.102	705.277	967.705	157.457	262.429	144.336	1190.77	455.97	298.512	482.212	646.23	508.455	1164.53	91.85	715.118	209.943	114.812	410.045	387.082	39.3643	272.27	239.466	288.671	528.137	196.821	308.354	495.334	1000.51	544.539	82.0089	229.625	85.2893	282.111	469.091	938.182	164.018	646.23	633.109	872.575	597.025	610.146	508.455	255.868
91.85						cellID869	223.064	278.83	265.709	19.6821	665.912	249.307	423.166	406.764	446.129	518.296	531.418	1505.68	1541.77	505.175	265.709	68.8875	1102.2	616.707	95.1303	446.129	1217.01	114.812	150.896	1026.75	1105.48	268.989	823.37	200.102	580.623	183.7	475.652	941.462	603.586	350.998	232.905	314.914	252.587	590.464	311.634	623.268	167.298	26.2429	360.839
377.241						cellID870	2168.32	131.214	1508.96	144.336	610.146	114.812	373.961	141.055	255.868	990.668	977.546	213.223	213.223	104.971	131.214	167.298	183.7	793.846	518.296	1213.73	692.155	173.859	249.307	344.437	341.157	387.082	492.053	593.745	344.437	242.746	531.418	213.223	449.409	275.55	55.7661	836.491	1669.7	101.691	95.1303	354.279	475.652	419.886	186.98
85.2893						cellID871	255.868	734.8	104.971	1423.67	692.155	291.952	1318.7	111.532	216.504	537.978	777.445	157.457	541.259	393.643	1075.96	820.089	206.662	383.802	186.98	200.102	380.521	478.932	101.691	167.298	124.654	1177.65	288.671	1574.57	219.784	127.934	334.596	141.055	692.155	1446.64	701.996	1466.32	790.566	1023.47	19.6821	593.745	141.055	232.905	734.8
186.98						cellID872	49.2053	652.791	111.532	469.091	570.782	206.662	209.943	505.175	78.7286	580.623	213.223	141.055	144.336	1223.57	209.943	291.952	738.08	1138.28	1138.28	88.5696	324.755	354.279	357.559	498.614	91.85	551.1	498.614	88.5696	154.177	137.775	400.204	55.7661	1538.49	728.239	91.85	452.689	246.027	288.671	114.812	541.259	55.7661	223.064	564.221
213.223						cellID873	337.877	833.211	164.018	485.493	1541.77	662.632	167.298	797.127	341.157	275.55	977.546	308.354	29.5232	85.2893	223.064	1394.15	246.027	124.654	72.1678	219.784	882.416	321.475	82.0089	393.643	475.652	774.164	26.2429	275.55	160.737	1315.42	232.905	134.495	574.062	111.532	478.932	324.755	784.005	350.998	268.989	449.409	282.111	88.5696	144.336
390.362						cellID874	134.495	285.391	167.298	144.336	236.186	747.921	390.362	337.877	295.232	692.155	652.791	321.475	852.893	350.998	360.839	223.064	560.941	738.08	164.018	111.532	344.437	741.361	334.596	967.705	534.698	403.484	511.736	200.102	419.886	160.737	436.287	278.83	268.989	9.84107	164.018	98.4107	938.182	232.905	642.95	114.812	124.654	547.82	429.727
419.886						cellID875	551.1	101.691	36.0839	701.996	1052.99	141.055	91.85	337.877	127.934	410.045	55.7661	997.228	308.354	1059.56	52.4857	272.27	429.727	298.512	236.186	823.37	180.42	232.905	209.943	334.596	1266.22	298.512	393.643	311.634	347.718	150.896	905.378	505.175	52.4857	1709.07	134.495	649.511	268.989	406.764	150.896	127.934	508.455	186.98	839.771
173.859						cellID876	141.055	570.782	144.336	196.821	118.093	144.336	137.775	469.091	1066.12	364.12	200.102	13.1214	452.689	360.839	45.925	387.082	370.68	613.427	790.566	108.252	72.1678	406.764	49.2053	1095.64	311.634	344.437	350.998	331.316	1105.48	387.082	1010.35	1026.75	68.8875	164.018	95.1303	141.055	108.252	278.83	806.968	462.53	206.662	42.6446	246.027
164.018						cellID877	679.034	288.671	784.005	259.148	741.361	557.661	236.186	416.605	961.144	91.85	436.287	426.446	1072.68	295.232	246.027	19.6821	291.952	1292.46	1403.99	738.08	1049.71	619.987	167.298	203.382	987.387	193.541	196.821	446.129	101.691	436.287	551.1	232.905	288.671	649.511	337.877	291.952	459.25	305.073	282.111	311.634	1082.52	22.9625	114.812
619.987						cellID878	344.437	373.961	295.232	1030.03	777.445	114.812	180.42	193.541	164.018	557.661	318.195	104.971	45.925	347.718	1466.32	150.896	708.557	305.073	1180.93	446.129	242.746	239.466	121.373	206.662	344.437	203.382	203.382	141.055	282.111	226.345	137.775	1144.84	410.045	252.587	275.55	147.616	154.177	1381.03	282.111	403.484	633.109	196.821	36.0839
626.548						cellID879	747.921	1554.89	688.875	350.998	1787.79	741.361	439.568	308.354	311.634	288.671	75.4482	173.859	452.689	311.634	249.307	433.007	387.082	101.691	1148.12	265.709	295.232	160.737	370.68	147.616	278.83	1207.17	1056.27	318.195	6.56071	45.925	350.998	232.905	344.437	183.7	318.195	183.7	164.018	383.802	272.27	16.4018	331.316	216.504	436.287
541.259						cellID880	541.259	62.3268	1397.43	341.157	144.336	764.323	954.584	751.202	869.295	639.67	203.382	288.671	167.298	344.437	121.373	462.53	403.484	298.512	360.839	367.4	78.7286	308.354	1108.76	993.948	534.698	216.504	1194.05	78.7286	186.98	636.389	987.387	403.484	656.071	16.4018	124.654	98.4107	180.42	360.839	305.073	1574.57	62.3268	141.055	49.2053
501.895						cellID881	200.102	75.4482	288.671	393.643	547.82	908.659	255.868	1239.97	492.053	1026.75	649.511	524.857	754.482	55.7661	177.139	826.65	1210.45	688.875	68.8875	173.859	186.98	728.239	183.7	685.595	593.745	52.4857	1174.37	656.071	164.018	288.671	134.495	567.502	206.662	724.959	557.661	108.252	478.932	619.987	318.195	403.484	1331.82	242.746	1302.3
190.261						cellID882	150.896	262.429	1089.08	449.409	419.886	518.296	823.37	593.745	160.737	55.7661	232.905	39.3643	1177.65	964.425	810.248	144.336	196.821	1210.45	708.557	278.83	403.484	478.932	173.859	656.071	590.464	311.634	380.521	167.298	541.259	196.821	934.902	111.532	177.139	134.495	780.725	554.38	1397.43	203.382	49.2053	1377.75	1007.07	111.532	600.305
124.654						cellID883	383.802	242.746	275.55	1003.79	180.42	278.83	442.848	984.107	236.186	606.866	164.018	252.587	291.952	291.952	639.67	186.98	95.1303	272.27	1253.1	692.155	72.1678	1256.38	537.978	111.532	623.268	170.579	350.998	45.925	45.925	429.727	85.2893	410.045	698.716	1010.35	265.709	593.745	656.071	426.446	295.232	141.055	524.857	291.952	121.373
55.7661						cellID884	226.345	259.148	436.287	724.959	1253.1	314.914	957.864	301.793	987.387	597.025	134.495	410.045	216.504	1276.06	88.5696	856.173	88.5696	177.139	833.211	252.587	390.362	537.978	1518.81	987.387	305.073	1164.53	1426.96	160.737	495.334	354.279	262.429	879.136	108.252	121.373	229.625	360.839	246.027	59.0464	311.634	1325.26	961.144	72.1678	272.27
68.8875						cellID885	147.616	459.25	108.252	695.436	751.202	537.978	354.279	1092.36	75.4482	741.361	446.129	921.78	590.464	229.625	32.8036	124.654	534.698	265.709	469.091	62.3268	701.996	183.7	55.7661	1098.92	1066.12	141.055	282.111	396.923	232.905	167.298	285.391	101.691	347.718	239.466	321.475	488.773	1197.33	879.136	774.164	288.671	905.378	475.652	442.848
144.336						cellID886	879.136	147.616	373.961	108.252	380.521	193.541	836.491	183.7	501.895	114.812	501.895	400.204	341.157	177.139	85.2893	200.102	492.053	193.541	2079.75	1676.26	308.354	383.802	111.532	232.905	1476.16	45.925	892.257	1400.71	88.5696	747.921	236.186	226.345	337.877	324.755	1026.75	121.373	1151.41	249.307	190.261	980.827	1666.42	931.621	82.0089
121.373						cellID887	196.821	1440.08	515.016	544.539	849.612	68.8875	13.1214	478.932	311.634	88.5696	111.532	515.016	1463.04	124.654	255.868	751.202	88.5696	150.896	1092.36	695.436	1522.09	341.157	613.427	170.579	347.718	118.093	59.0464	223.064	101.691	213.223	252.587	1594.25	1020.19	977.546	213.223	137.775	393.643	551.1	446.129	465.811	111.532	318.195	167.298
144.336						cellID888	364.12	400.204	406.764	1095.64	583.903	446.129	177.139	318.195	193.541	508.455	350.998	193.541	85.2893	95.1303	137.775	91.85	577.343	249.307	295.232	396.923	121.373	78.7286	1062.84	478.932	387.082	718.398	475.652	236.186	459.25	967.705	774.164	1515.52	331.316	619.987	124.654	190.261	1302.3	239.466	229.625	298.512	29.5232	1308.86	236.186
183.7						cellID889	387.082	203.382	1489.28	715.118	803.687	770.884	118.093	459.25	62.3268	347.718	764.323	288.671	216.504	98.4107	232.905	259.148	698.716	127.934	164.018	1098.92	173.859	528.137	541.259	1043.15	475.652	193.541	892.257	278.83	928.341	334.596	82.0089	36.0839	157.457	164.018	65.6071	406.764	656.071	787.286	147.616	603.586	262.429	718.398	170.579
22.9625						cellID890	265.709	272.27	137.775	524.857	131.214	114.812	308.354	275.55	167.298	167.298	131.214	88.5696	511.736	701.996	416.605	88.5696	209.943	452.689	495.334	1873.08	436.287	708.557	328.036	164.018	177.139	262.429	101.691	364.12	85.2893	465.811	101.691	508.455	282.111	173.859	619.987	68.8875	272.27	364.12	265.709	268.989	141.055	383.802	846.332
95.1303						cellID891	16.4018	482.212	442.848	826.65	164.018	728.239	403.484	354.279	449.409	134.495	665.912	547.82	449.409	108.252	226.345	898.818	321.475	308.354	104.971	98.4107	488.773	1072.68	406.764	193.541	68.8875	383.802	852.893	78.7286	442.848	213.223	462.53	488.773	127.934	406.764	288.671	305.073	1059.56	59.0464	649.511	1138.28	679.034	219.784	1374.47
98.4107						cellID892	114.812	334.596	232.905	288.671	767.603	787.286	62.3268	770.884	186.98	308.354	1030.03	373.961	111.532	308.354	970.986	249.307	318.195	426.446	324.755	186.98	157.457	961.144	856.173	511.736	52.4857	495.334	242.746	885.696	3.28036	137.775	95.1303	213.223	68.8875	692.155	114.812	164.018	180.42	1095.64	301.793	209.943	268.989	961.144	200.102
180.42						cellID893	72.1678	902.098	469.091	190.261	1154.69	226.345	150.896	216.504	406.764	541.259	59.0464	754.482	426.446	42.6446	508.455	1112.04	121.373	324.755	164.018	75.4482	328.036	383.802	213.223	160.737	223.064	590.464	282.111	669.193	137.775	236.186	203.382	318.195	337.877	249.307	186.98	393.643	219.784	616.707	337.877	698.716	488.773	649.511	121.373
177.139						cellID894	377.241	193.541	252.587	265.709	633.109	377.241	196.821	144.336	82.0089	108.252	679.034	597.025	629.828	160.737	577.343	360.839	291.952	131.214	318.195	219.784	131.214	246.027	1069.4	82.0089	475.652	1207.17	400.204	262.429	833.211	1092.36	531.418	1633.62	419.886	295.232	357.559	478.932	259.148	623.268	108.252	1059.56	1056.27	328.036	734.8
495.334						cellID895	288.671	708.557	1046.43	26.2429	19.6821	925.061	252.587	111.532	925.061	485.493	488.773	285.391	380.521	104.971	426.446	715.118	387.082	137.775	741.361	95.1303	554.38	301.793	229.625	29.5232	406.764	180.42	442.848	485.493	288.671	85.2893	236.186	587.184	131.214	157.457	91.85	242.746	472.371	928.341	1751.71	55.7661	226.345	587.184	567.502
492.053						cellID896	121.373	1318.7	610.146	246.027	623.268	278.83	328.036	383.802	1433.52	144.336	564.221	121.373	1230.13	1305.58	767.603	173.859	324.755	78.7286	249.307	560.941	144.336	528.137	488.773	403.484	515.016	288.671	72.1678	72.1678	1253.1	324.755	400.204	364.12	229.625	121.373	423.166	249.307	101.691	170.579	167.298	347.718	354.279	249.307	160.737
39.3643						cellID897	941.462	160.737	236.186	118.093	305.073	685.595	147.616	872.575	400.204	242.746	541.259	29.5232	223.064	751.202	531.418	829.93	774.164	275.55	154.177	193.541	478.932	1308.86	209.943	164.018	495.334	685.595	219.784	131.214	508.455	1456.48	970.986	305.073	797.127	259.148	623.268	501.895	282.111	144.336	367.4	252.587	803.687	45.925	164.018
144.336						cellID898	767.603	82.0089	98.4107	564.221	387.082	229.625	465.811	1112.04	144.336	626.548	111.532	196.821	918.5	357.559	219.784	157.457	551.1	688.875	495.334	190.261	1184.21	692.155	226.345	1640.18	298.512	150.896	203.382	291.952	501.895	679.034	416.605	229.625	1187.49	1331.82	219.784	78.7286	291.952	350.998	1138.28	190.261	52.4857	59.0464	1092.36
551.1						cellID899	357.559	373.961	219.784	875.855	459.25	82.0089	229.625	524.857	141.055	150.896	49.2053	1059.56	223.064	160.737	150.896	39.3643	403.484	810.248	1590.97	462.53	173.859	229.625	610.146	308.354	580.623	111.532	895.537	387.082	45.925	219.784	203.382	777.445	157.457	1023.47	229.625	180.42	636.389	829.93	186.98	433.007	321.475	1266.22	616.707
482.212						cellID900	29.5232	91.85	298.512	196.821	65.6071	478.932	350.998	239.466	1033.31	246.027	111.532	396.923	124.654	459.25	196.821	144.336	95.1303	639.67	521.577	833.211	426.446	698.716	1036.59	400.204	213.223	396.923	154.177	370.68	715.118	373.961	521.577	88.5696	32.8036	209.943	219.784	72.1678	508.455	964.425	193.541	282.111	393.643	665.912	134.495
262.429						cellID901	252.587	954.584	219.784	144.336	200.102	180.42	226.345	209.943	921.78	938.182	82.0089	537.978	767.603	416.605	636.389	291.952	492.053	226.345	341.157	908.659	360.839	121.373	114.812	1433.52	85.2893	902.098	337.877	150.896	997.228	114.812	531.418	160.737	902.098	564.221	311.634	200.102	180.42	223.064	423.166	597.025	164.018	485.493	173.859
75.4482						cellID902	344.437	246.027	183.7	347.718	498.614	810.248	308.354	442.848	200.102	823.37	442.848	993.948	157.457	331.316	990.668	747.921	1059.56	49.2053	108.252	124.654	219.784	485.493	308.354	22.9625	459.25	121.373	88.5696	616.707	111.532	150.896	180.42	810.248	446.129	465.811	541.259	213.223	150.896	688.875	154.177	606.866	167.298	249.307	531.418
301.793						cellID903	1443.36	36.0839	485.493	272.27	744.641	209.943	708.557	534.698	52.4857	246.027	144.336	711.837	22.9625	406.764	259.148	872.575	177.139	68.8875	301.793	144.336	265.709	373.961	328.036	259.148	275.55	242.746	265.709	515.016	39.3643	1246.54	321.475	1144.84	413.325	469.091	29.5232	45.925	524.857	610.146	196.821	78.7286	85.2893	26.2429	324.755
419.886						cellID904	406.764	613.427	551.1	298.512	95.1303	85.2893	633.109	111.532	167.298	321.475	95.1303	875.855	265.709	934.902	800.407	193.541	337.877	144.336	137.775	970.986	137.775	685.595	688.875	396.923	524.857	114.812	154.177	587.184	482.212	711.837	341.157	101.691	866.014	167.298	160.737	121.373	32.8036	278.83	951.303	551.1	78.7286	164.018	150.896
410.045						cellID905	249.307	892.257	410.045	144.336	636.389	344.437	295.232	108.252	285.391	423.166	524.857	872.575	590.464	324.755	259.148	905.378	360.839	590.464	213.223	433.007	767.603	777.445	570.782	265.709	665.912	98.4107	1062.84	203.382	1082.52	88.5696	439.568	216.504	1348.23	590.464	268.989	738.08	377.241	186.98	223.064	147.616	186.98	239.466	288.671
173.859						cellID906	78.7286	223.064	173.859	1230.13	396.923	49.2053	144.336	646.23	987.387	350.998	72.1678	252.587	373.961	459.25	65.6071	1174.37	1115.32	180.42	59.0464	1039.87	265.709	85.2893	311.634	226.345	639.67	216.504	413.325	1217.01	75.4482	350.998	951.303	65.6071	1449.92	1246.54	111.532	1026.75	337.877	298.512	127.934	229.625	495.334	403.484	127.934
400.204						cellID907	232.905	567.502	157.457	698.716	478.932	32.8036	446.129	275.55	390.362	213.223	111.532	88.5696	665.912	396.923	95.1303	167.298	259.148	970.986	1000.51	367.4	918.5	157.457	613.427	328.036	1400.71	127.934	114.812	239.466	6.56071	367.4	305.073	892.257	800.407	209.943	42.6446	134.495	305.073	209.943	1056.27	190.261	232.905	246.027	265.709
101.691						cellID908	295.232	42.6446	242.746	757.762	849.612	364.12	98.4107	1013.63	406.764	95.1303	72.1678	239.466	62.3268	334.596	101.691	429.727	331.316	593.745	246.027	492.053	482.212	104.971	203.382	400.204	82.0089	373.961	521.577	931.621	88.5696	196.821	370.68	665.912	524.857	206.662	226.345	455.97	206.662	229.625	918.5	288.671	196.821	229.625	223.064
193.541						cellID909	209.943	1502.4	154.177	475.652	137.775	75.4482	262.429	1423.67	216.504	137.775	508.455	75.4482	439.568	334.596	1321.98	144.336	170.579	154.177	364.12	259.148	255.868	1010.35	367.4	318.195	957.864	88.5696	314.914	95.1303	1151.41	275.55	416.605	164.018	715.118	59.0464	68.8875	1039.87	206.662	249.307	150.896	62.3268	29.5232	314.914	508.455
193.541						cellID910	639.67	331.316	285.391	236.186	350.998	213.223	167.298	534.698	993.948	521.577	242.746	1551.61	1223.57	124.654	114.812	278.83	141.055	1453.2	423.166	698.716	134.495	209.943	209.943	1558.17	344.437	734.8	229.625	541.259	242.746	200.102	213.223	505.175	1062.84	1623.78	439.568	85.2893	170.579	551.1	606.866	55.7661	259.148	314.914	124.654
124.654						cellID911	200.102	291.952	475.652	232.905	567.502	790.566	793.846	26.2429	380.521	190.261	836.491	98.4107	331.316	580.623	157.457	990.668	72.1678	347.718	1007.07	36.0839	531.418	265.709	452.689	144.336	475.652	1072.68	308.354	147.616	515.016	118.093	360.839	449.409	150.896	364.12	318.195	898.818	32.8036	387.082	88.5696	144.336	272.27	757.762	1200.61
331.316						cellID912	551.1	164.018	508.455	1197.33	495.334	616.707	308.354	1056.27	508.455	1384.31	836.491	183.7	400.204	104.971	190.261	1144.84	98.4107	508.455	141.055	652.791	144.336	157.457	209.943	715.118	859.453	780.725	72.1678	1561.45	619.987	22.9625	121.373	1453.2	16.4018	334.596	442.848	2063.34	334.596	134.495	209.943	442.848	882.416	1771.39	223.064
121.373						cellID913	492.053	147.616	380.521	793.846	190.261	124.654	180.42	360.839	75.4482	1177.65	1230.13	246.027	16.4018	295.232	1059.56	495.334	751.202	921.78	127.934	406.764	118.093	580.623	629.828	1161.25	249.307	449.409	121.373	82.0089	45.925	209.943	449.409	193.541	1269.5	108.252	419.886	305.073	206.662	469.091	282.111	734.8	118.093	186.98	173.859
131.214						cellID914	688.875	1292.46	157.457	242.746	777.445	232.905	13.1214	1249.82	52.4857	446.129	104.971	137.775	242.746	406.764	1157.97	341.157	1144.84	265.709	1112.04	75.4482	203.382	1417.11	183.7	82.0089	150.896	944.743	121.373	836.491	147.616	833.211	242.746	593.745	285.391	1007.07	718.398	400.204	708.557	200.102	544.539	859.453	488.773	938.182	193.541
108.252						cellID915	459.25	1246.54	88.5696	1358.07	416.605	836.491	268.989	249.307	91.85	403.484	974.266	1131.72	16.4018	1403.99	318.195	1102.2	613.427	567.502	495.334	508.455	232.905	495.334	537.978	170.579	183.7	229.625	328.036	98.4107	164.018	55.7661	1010.35	206.662	223.064	744.641	1190.77	124.654	390.362	6.56071	282.111	177.139	127.934	98.4107	318.195
177.139						cellID916	223.064	295.232	1315.42	921.78	246.027	560.941	1066.12	400.204	39.3643	862.734	246.027	334.596	19.6821	183.7	154.177	606.866	885.696	88.5696	587.184	685.595	45.925	272.27	42.6446	62.3268	186.98	537.978	278.83	574.062	85.2893	587.184	147.616	72.1678	613.427	318.195	393.643	6.56071	485.493	682.314	387.082	144.336	213.223	469.091	1230.13
42.6446						cellID917	59.0464	1112.04	757.762	121.373	242.746	62.3268	111.532	91.85	144.336	734.8	190.261	157.457	82.0089	390.362	173.859	186.98	200.102	108.252	354.279	1246.54	59.0464	111.532	370.68	439.568	72.1678	1030.03	167.298	85.2893	108.252	232.905	357.559	144.336	1459.76	282.111	291.952	951.303	784.005	147.616	1190.77	597.025	1453.2	164.018	223.064
65.6071						cellID918	183.7	705.277	114.812	157.457	183.7	108.252	121.373	318.195	459.25	833.211	219.784	885.696	196.821	127.934	367.4	416.605	393.643	101.691	144.336	219.784	265.709	118.093	688.875	236.186	577.343	820.089	223.064	193.541	515.016	1089.08	91.85	242.746	45.925	390.362	108.252	216.504	492.053	95.1303	285.391	104.971	908.659	85.2893	259.148
190.261						cellID919	196.821	459.25	1010.35	833.211	209.943	564.221	150.896	180.42	180.42	265.709	583.903	65.6071	1131.72	465.811	282.111	26.2429	685.595	393.643	843.052	518.296	16.4018	787.286	226.345	118.093	324.755	337.877	1052.99	350.998	383.802	324.755	564.221	1207.17	52.4857	531.418	291.952	1285.9	646.23	1046.43	472.371	373.961	121.373	518.296	1118.6
36.0839						cellID920	619.987	597.025	367.4	134.495	820.089	672.473	124.654	78.7286	131.214	291.952	882.416	82.0089	42.6446	928.341	577.343	262.429	262.429	570.782	311.634	252.587	249.307	104.971	239.466	373.961	285.391	98.4107	839.771	180.42	1371.19	239.466	108.252	114.812	180.42	196.821	380.521	127.934	606.866	902.098	170.579	465.811	226.345	895.537	72.1678
265.709						cellID921	600.305	528.137	85.2893	275.55	426.446	524.857	150.896	177.139	164.018	154.177	534.698	810.248	190.261	1426.96	337.877	226.345	154.177	203.382	439.568	203.382	301.793	255.868	180.42	295.232	961.144	823.37	137.775	265.709	741.361	439.568	1167.81	823.37	528.137	196.821	925.061	475.652	859.453	616.707	387.082	170.579	583.903	104.971	32.8036
268.989						cellID922	282.111	1535.21	200.102	121.373	649.511	652.791	167.298	951.303	318.195	1095.64	59.0464	662.632	390.362	560.941	223.064	1381.03	1098.92	859.453	29.5232	459.25	180.42	206.662	721.678	127.934	219.784	209.943	291.952	223.064	964.425	160.737	419.886	49.2053	1092.36	1358.07	72.1678	455.97	866.014	1433.52	485.493	88.5696	305.073	85.2893	459.25
36.0839						cellID923	1105.48	475.652	88.5696	213.223	367.4	131.214	131.214	649.511	229.625	131.214	177.139	242.746	387.082	829.93	173.859	39.3643	141.055	118.093	1545.05	291.952	285.391	157.457	49.2053	91.85	219.784	131.214	774.164	127.934	131.214	406.764	364.12	203.382	544.539	111.532	452.689	567.502	1075.96	580.623	839.771	39.3643	482.212	259.148	88.5696
170.579						cellID924	354.279	82.0089	518.296	738.08	390.362	19.6821	1052.99	508.455	88.5696	708.557	1568.01	114.812	232.905	1902.61	741.361	219.784	265.709	731.52	551.1	111.532	278.83	177.139	147.616	524.857	318.195	223.064	931.621	1039.87	127.934	462.53	931.621	551.1	200.102	170.579	134.495	183.7	465.811	623.268	862.734	1302.3	177.139	131.214	200.102
265.709						cellID925	200.102	62.3268	229.625	114.812	262.429	495.334	278.83	400.204	186.98	147.616	879.136	951.303	360.839	45.925	711.837	505.175	469.091	537.978	282.111	511.736	147.616	223.064	1285.9	249.307	446.129	141.055	144.336	219.784	597.025	118.093	98.4107	134.495	36.0839	180.42	787.286	1528.65	331.316	311.634	744.641	108.252	577.343	177.139	426.446
150.896						cellID926	387.082	82.0089	498.614	1043.15	108.252	137.775	98.4107	3.28036	186.98	104.971	288.671	449.409	626.548	895.537	603.586	377.241	957.864	114.812	183.7	49.2053	88.5696	62.3268	190.261	1358.07	416.605	439.568	170.579	183.7	328.036	259.148	623.268	846.332	167.298	347.718	275.55	744.641	154.177	255.868	459.25	108.252	255.868	433.007	42.6446
127.934						cellID927	849.612	1364.63	9.84107	485.493	216.504	78.7286	275.55	32.8036	252.587	692.155	200.102	426.446	797.127	213.223	0	537.978	583.903	111.532	203.382	157.457	209.943	551.1	449.409	587.184	728.239	190.261	282.111	882.416	173.859	1167.81	446.129	147.616	1092.36	574.062	85.2893	213.223	590.464	141.055	354.279	997.228	633.109	45.925	721.678
108.252						cellID928	213.223	321.475	305.073	961.144	833.211	196.821	173.859	373.961	255.868	236.186	429.727	88.5696	383.802	268.989	580.623	121.373	1020.19	679.034	118.093	190.261	39.3643	1210.45	505.175	1266.22	164.018	26.2429	911.939	249.307	154.177	55.7661	1036.59	406.764	980.827	820.089	101.691	275.55	370.68	42.6446	52.4857	685.595	78.7286	1167.81	265.709
85.2893						cellID929	426.446	944.743	488.773	761.043	278.83	173.859	160.737	452.689	72.1678	164.018	708.557	534.698	1230.13	829.93	951.303	403.484	275.55	328.036	157.457	331.316	282.111	695.436	367.4	1371.19	439.568	59.0464	931.621	72.1678	600.305	478.932	1331.82	534.698	104.971	459.25	741.361	344.437	1030.03	770.884	157.457	183.7	334.596	469.091	593.745
492.053						cellID930	1820.6	410.045	147.616	78.7286	78.7286	167.298	337.877	219.784	610.146	934.902	433.007	203.382	177.139	78.7286	147.616	262.429	626.548	731.52	173.859	318.195	95.1303	429.727	970.986	380.521	337.877	672.473	390.362	439.568	433.007	196.821	331.316	147.616	492.053	501.895	288.671	403.484	249.307	370.68	167.298	111.532	682.314	157.457	1075.96
606.866						cellID931	104.971	551.1	784.005	88.5696	928.341	423.166	882.416	49.2053	200.102	75.4482	1292.46	679.034	478.932	354.279	869.295	390.362	19.6821	869.295	1436.8	485.493	764.323	1318.7	639.67	111.532	711.837	843.052	108.252	1095.64	856.173	242.746	75.4482	206.662	1164.53	91.85	291.952	344.437	619.987	321.475	118.093	78.7286	91.85	888.977	193.541
111.532						cellID932	324.755	229.625	55.7661	413.325	252.587	934.902	154.177	186.98	800.407	213.223	55.7661	170.579	360.839	915.219	321.475	236.186	242.746	141.055	587.184	826.65	574.062	2063.34	373.961	134.495	1033.31	259.148	442.848	767.603	403.484	259.148	39.3643	393.643	1217.01	498.614	442.848	75.4482	321.475	288.671	209.943	72.1678	203.382	82.0089	478.932
534.698						cellID933	761.043	547.82	360.839	186.98	708.557	597.025	367.4	239.466	872.575	239.466	249.307	1220.29	239.466	127.934	141.055	226.345	131.214	669.193	72.1678	196.821	1151.41	170.579	826.65	652.791	1079.24	282.111	190.261	209.943	301.793	150.896	239.466	482.212	36.0839	344.437	515.016	433.007	147.616	442.848	738.08	790.566	209.943	334.596	282.111
118.093						cellID934	462.53	206.662	692.155	820.089	941.462	190.261	147.616	88.5696	127.934	357.559	154.177	797.127	268.989	439.568	98.4107	347.718	206.662	85.2893	157.457	268.989	262.429	387.082	226.345	252.587	121.373	268.989	1210.45	226.345	134.495	282.111	203.382	383.802	203.382	226.345	961.144	767.603	347.718	121.373	108.252	393.643	1184.21	574.062	426.446
682.314						cellID935	377.241	52.4857	275.55	534.698	636.389	2151.91	167.298	193.541	157.457	1020.19	619.987	636.389	902.098	236.186	275.55	610.146	150.896	888.977	344.437	82.0089	452.689	597.025	347.718	124.654	249.307	226.345	170.579	482.212	866.014	852.893	908.659	68.8875	495.334	170.579	108.252	311.634	396.923	229.625	223.064	209.943	495.334	49.2053	534.698
577.343						cellID936	272.27	255.868	82.0089	183.7	78.7286	173.859	236.186	213.223	282.111	390.362	127.934	131.214	1597.53	85.2893	1105.48	570.782	406.764	701.996	164.018	446.129	426.446	393.643	170.579	1121.88	268.989	259.148	485.493	262.429	521.577	236.186	387.082	472.371	114.812	98.4107	72.1678	639.67	780.725	134.495	216.504	85.2893	1069.4	747.921	344.437
275.55						cellID937	1643.46	55.7661	580.623	433.007	974.266	193.541	246.027	1508.96	141.055	370.68	1397.43	475.652	1095.64	183.7	167.298	738.08	255.868	669.193	255.868	396.923	157.457	961.144	95.1303	528.137	108.252	1620.5	144.336	298.512	114.812	377.241	1154.69	186.98	19.6821	367.4	91.85	580.623	560.941	478.932	91.85	1007.07	285.391	751.202	203.382
515.016						cellID938	95.1303	646.23	141.055	95.1303	413.325	606.866	183.7	213.223	108.252	701.996	505.175	216.504	42.6446	154.177	383.802	1420.39	318.195	711.837	131.214	282.111	164.018	160.737	190.261	98.4107	442.848	121.373	413.325	1141.56	665.912	170.579	744.641	751.202	413.325	131.214	419.886	141.055	672.473	265.709	862.734	551.1	1400.71	921.78	295.232
305.073						cellID939	770.884	167.298	882.416	524.857	875.855	311.634	200.102	164.018	1023.47	492.053	272.27	380.521	744.641	101.691	980.827	1207.17	32.8036	32.8036	413.325	387.082	154.177	311.634	436.287	1777.95	82.0089	1059.56	78.7286	472.371	747.921	1528.65	39.3643	88.5696	1689.38	1226.85	101.691	1266.22	531.418	65.6071	265.709	1246.54	144.336	387.082	321.475
196.821						cellID940	478.932	200.102	209.943	882.416	318.195	232.905	429.727	305.073	718.398	711.837	229.625	747.921	774.164	328.036	728.239	905.378	154.177	449.409	429.727	203.382	1223.57	272.27	659.352	111.532	1256.38	574.062	242.746	226.345	777.445	367.4	469.091	928.341	282.111	183.7	62.3268	482.212	131.214	1505.68	118.093	157.457	331.316	186.98	209.943
213.223						cellID941	85.2893	95.1303	186.98	209.943	334.596	314.914	226.345	455.97	229.625	108.252	1525.37	1177.65	367.4	616.707	357.559	531.418	544.539	400.204	1157.97	879.136	875.855	203.382	1774.67	278.83	613.427	164.018	465.811	88.5696	328.036	1075.96	177.139	314.914	183.7	196.821	314.914	321.475	75.4482	413.325	541.259	1115.32	1095.64	429.727	9.84107
177.139						cellID942	419.886	298.512	216.504	88.5696	72.1678	623.268	570.782	790.566	111.532	475.652	68.8875	636.389	495.334	173.859	777.445	144.336	249.307	91.85	173.859	246.027	380.521	518.296	255.868	1718.91	141.055	1177.65	200.102	439.568	124.654	88.5696	403.484	695.436	426.446	262.429	32.8036	721.678	219.784	747.921	55.7661	380.521	249.307	518.296	862.734
393.643						cellID943	150.896	154.177	718.398	314.914	685.595	331.316	1676.26	200.102	200.102	272.27	1112.04	200.102	216.504	68.8875	318.195	111.532	403.484	26.2429	65.6071	350.998	62.3268	311.634	1151.41	501.895	429.727	98.4107	593.745	383.802	419.886	344.437	216.504	272.27	147.616	803.687	216.504	551.1	370.68	1312.14	196.821	600.305	42.6446	164.018	216.504
301.793						cellID944	265.709	59.0464	321.475	196.821	1177.65	121.373	675.753	967.705	337.877	314.914	377.241	160.737	236.186	764.323	223.064	1059.56	570.782	59.0464	836.491	88.5696	55.7661	272.27	433.007	42.6446	252.587	1610.66	118.093	623.268	82.0089	442.848	1236.69	728.239	495.334	1141.56	1161.25	347.718	1062.84	331.316	1013.63	478.932	544.539	757.762	45.925
236.186						cellID945	150.896	341.157	1200.61	229.625	236.186	268.989	206.662	328.036	150.896	892.257	462.53	682.314	232.905	1102.2	577.343	688.875	206.662	314.914	186.98	820.089	1046.43	829.93	977.546	531.418	242.746	2010.86	32.8036	951.303	16.4018	104.971	1059.56	232.905	154.177	239.466	78.7286	160.737	961.144	449.409	255.868	669.193	82.0089	537.978	157.457
147.616						cellID946	587.184	190.261	472.371	200.102	59.0464	1069.4	354.279	65.6071	85.2893	711.837	1082.52	357.559	695.436	288.671	147.616	246.027	154.177	344.437	1702.51	144.336	314.914	856.173	350.998	492.053	1187.49	101.691	49.2053	157.457	95.1303	537.978	150.896	475.652	1318.7	236.186	816.809	531.418	137.775	82.0089	452.689	216.504	246.027	314.914	190.261
701.996						cellID947	170.579	193.541	65.6071	495.334	82.0089	160.737	59.0464	19.6821	1384.31	108.252	118.093	164.018	377.241	121.373	111.532	62.3268	177.139	121.373	790.566	193.541	118.093	141.055	177.139	127.934	564.221	793.846	242.746	364.12	19.6821	465.811	167.298	442.848	501.895	206.662	482.212	68.8875	787.286	436.287	442.848	918.5	167.298	144.336	488.773
705.277						cellID948	977.546	226.345	291.952	393.643	193.541	104.971	164.018	150.896	137.775	574.062	98.4107	1239.97	180.42	298.512	193.541	216.504	954.584	82.0089	213.223	209.943	331.316	291.952	85.2893	278.83	393.643	95.1303	734.8	144.336	1125.16	387.082	239.466	167.298	1197.33	692.155	173.859	1656.58	990.668	646.23	252.587	587.184	485.493	331.316	478.932
708.557						cellID949	177.139	59.0464	180.42	259.148	144.336	695.436	360.839	659.352	82.0089	1236.69	236.186	380.521	150.896	652.791	295.232	518.296	232.905	836.491	347.718	177.139	137.775	308.354	26.2429	977.546	328.036	925.061	45.925	931.621	665.912	311.634	108.252	314.914	288.671	469.091	134.495	314.914	75.4482	147.616	186.98	160.737	715.118	232.905	728.239
177.139						cellID950	186.98	101.691	45.925	78.7286	147.616	367.4	318.195	426.446	472.371	1830.44	380.521	183.7	344.437	587.184	213.223	344.437	216.504	419.886	442.848	55.7661	19.6821	147.616	29.5232	1046.43	118.093	177.139	515.016	213.223	193.541	285.391	426.446	662.632	121.373	1266.22	501.895	337.877	203.382	157.457	610.146	213.223	331.316	213.223	406.764
186.98						cellID951	88.5696	629.828	219.784	360.839	1344.95	219.784	262.429	265.709	347.718	488.773	246.027	226.345	597.025	800.407	574.062	544.539	180.42	78.7286	3.28036	406.764	141.055	360.839	111.532	170.579	472.371	285.391	574.062	236.186	347.718	551.1	255.868	265.709	111.532	360.839	547.82	390.362	797.127	957.864	272.27	305.073	1066.12	147.616	321.475
180.42						cellID952	1299.02	232.905	751.202	282.111	679.034	1515.52	190.261	278.83	334.596	85.2893	239.466	682.314	157.457	137.775	108.252	400.204	252.587	659.352	721.678	262.429	200.102	524.857	1135	826.65	183.7	888.977	321.475	147.616	32.8036	888.977	862.734	52.4857	554.38	560.941	1075.96	311.634	915.219	331.316	980.827	701.996	1200.61	183.7	383.802
761.043						cellID953	180.42	301.793	82.0089	255.868	285.391	141.055	291.952	498.614	124.654	859.453	65.6071	239.466	209.943	124.654	236.186	350.998	82.0089	150.896	42.6446	229.625	301.793	124.654	492.053	495.334	610.146	518.296	127.934	875.855	216.504	124.654	259.148	154.177	577.343	154.177	193.541	111.532	341.157	196.821	236.186	347.718	95.1303	82.0089	1230.13
183.7						cellID954	177.139	167.298	170.579	206.662	272.27	272.27	898.818	321.475	144.336	147.616	626.548	200.102	127.934	370.68	633.109	646.23	436.287	164.018	813.528	1121.88	190.261	544.539	843.052	439.568	298.512	459.25	242.746	190.261	288.671	16.4018	380.521	157.457	662.632	62.3268	236.186	219.784	308.354	252.587	803.687	1023.47	114.812	626.548	341.157
249.307						cellID955	193.541	78.7286	721.678	75.4482	478.932	410.045	784.005	157.457	341.157	337.877	1059.56	944.743	564.221	111.532	282.111	223.064	190.261	141.055	390.362	239.466	78.7286	383.802	42.6446	232.905	141.055	734.8	160.737	291.952	580.623	36.0839	121.373	164.018	75.4482	619.987	1515.52	961.144	429.727	68.8875	373.961	200.102	656.071	1554.89	350.998
777.445						cellID956	193.541	413.325	1161.25	797.127	387.082	590.464	793.846	196.821	68.8875	298.512	154.177	39.3643	49.2053	328.036	268.989	226.345	354.279	393.643	669.193	246.027	511.736	888.977	137.775	246.027	206.662	357.559	570.782	1049.71	282.111	567.502	167.298	272.27	108.252	121.373	95.1303	396.923	265.709	285.391	255.868	29.5232	498.614	1043.15	984.107
213.223						cellID957	410.045	259.148	111.532	144.336	157.457	298.512	373.961	1282.62	150.896	508.455	462.53	111.532	495.334	406.764	45.925	856.173	226.345	505.175	262.429	1121.88	209.943	1243.26	157.457	239.466	45.925	262.429	482.212	167.298	141.055	124.654	239.466	255.868	121.373	537.978	209.943	190.261	344.437	101.691	311.634	180.42	121.373	157.457	688.875
797.127						cellID958	95.1303	160.737	537.978	190.261	160.737	1089.08	144.336	118.093	590.464	977.546	157.457	160.737	49.2053	357.559	209.943	226.345	95.1303	170.579	91.85	144.336	784.005	373.961	111.532	200.102	36.0839	721.678	528.137	150.896	95.1303	282.111	272.27	226.345	849.612	485.493	387.082	275.55	393.643	610.146	416.605	68.8875	875.855	200.102	328.036
88.5696						cellID959	990.668	436.287	485.493	42.6446	85.2893	1059.56	213.223	95.1303	1003.79	219.784	419.886	131.214	295.232	364.12	1584.41	141.055	383.802	1020.19	843.052	52.4857	393.643	1430.24	95.1303	715.118	242.746	462.53	236.186	646.23	334.596	124.654	1312.14	547.82	101.691	180.42	104.971	78.7286	1144.84	285.391	180.42	282.111	1266.22	236.186	219.784
55.7661						cellID960	387.082	180.42	626.548	787.286	1253.1	446.129	111.532	65.6071	1098.92	232.905	600.305	918.5	1217.01	259.148	400.204	88.5696	219.784	574.062	334.596	127.934	695.436	403.484	78.7286	436.287	49.2053	252.587	124.654	131.214	154.177	662.632	95.1303	613.427	200.102	177.139	600.305	350.998	88.5696	236.186	551.1	121.373	246.027	104.971	1059.56
127.934						cellID961	337.877	36.0839	603.586	419.886	232.905	22.9625	560.941	108.252	1075.96	127.934	268.989	639.67	246.027	803.687	459.25	298.512	219.784	1095.64	869.295	95.1303	68.8875	1226.85	49.2053	793.846	324.755	364.12	268.989	39.3643	905.378	587.184	380.521	754.482	469.091	987.387	784.005	478.932	341.157	216.504	236.186	364.12	442.848	1922.29	314.914
144.336						cellID962	134.495	1059.56	42.6446	465.811	275.55	68.8875	446.129	88.5696	59.0464	455.97	1453.2	961.144	908.659	698.716	911.939	406.764	800.407	278.83	144.336	164.018	337.877	1098.92	137.775	544.539	45.925	1981.34	200.102	708.557	659.352	587.184	301.793	68.8875	9.84107	580.623	357.559	242.746	1039.87	98.4107	531.418	134.495	610.146	121.373	259.148
213.223						cellID963	223.064	68.8875	88.5696	1253.1	101.691	78.7286	662.632	1502.4	387.082	141.055	101.691	613.427	82.0089	1125.16	291.952	32.8036	75.4482	180.42	265.709	186.98	147.616	167.298	383.802	219.784	882.416	42.6446	1115.32	337.877	206.662	242.746	226.345	1000.51	137.775	583.903	62.3268	242.746	134.495	308.354	390.362	164.018	498.614	744.641	147.616
114.812						cellID964	203.382	259.148	206.662	387.082	275.55	619.987	183.7	127.934	193.541	180.42	1249.82	829.93	377.241	1443.36	190.261	137.775	180.42	1525.37	262.429	800.407	180.42	442.848	570.782	249.307	144.336	419.886	65.6071	114.812	108.252	239.466	321.475	285.391	1823.88	324.755	39.3643	469.091	318.195	524.857	186.98	249.307	91.85	1876.36	229.625
836.491						cellID965	462.53	406.764	147.616	938.182	196.821	288.671	154.177	308.354	1033.31	147.616	1184.21	167.298	111.532	183.7	160.737	665.912	505.175	1321.98	1108.76	196.821	29.5232	567.502	770.884	111.532	252.587	551.1	1486	173.859	278.83	49.2053	403.484	1689.38	52.4857	78.7286	98.4107	72.1678	216.504	570.782	675.753	446.129	85.2893	472.371	78.7286
88.5696						cellID966	423.166	321.475	85.2893	288.671	223.064	436.287	121.373	232.905	291.952	226.345	724.959	249.307	275.55	1351.51	278.83	180.42	1453.2	127.934	72.1678	108.252	236.186	88.5696	977.546	232.905	442.848	164.018	118.093	196.821	1131.72	167.298	387.082	154.177	544.539	931.621	882.416	160.737	55.7661	154.177	761.043	377.241	85.2893	672.473	1538.49
124.654						cellID967	377.241	193.541	1144.84	1325.26	246.027	583.903	147.616	95.1303	118.093	521.577	101.691	580.623	82.0089	305.073	537.978	1095.64	147.616	167.298	1049.71	193.541	75.4482	747.921	183.7	347.718	124.654	82.0089	193.541	291.952	380.521	511.736	593.745	882.416	118.093	75.4482	423.166	164.018	65.6071	219.784	341.157	380.521	334.596	380.521	216.504
567.502						cellID968	177.139	180.42	574.062	9.84107	232.905	127.934	931.621	13.1214	249.307	223.064	39.3643	246.027	823.37	744.641	170.579	200.102	423.166	524.857	423.166	1128.44	101.691	42.6446	367.4	688.875	784.005	790.566	59.0464	255.868	213.223	1659.86	364.12	623.268	770.884	580.623	68.8875	268.989	108.252	39.3643	911.939	751.202	127.934	406.764	390.362
239.466						cellID969	134.495	767.603	242.746	629.828	196.821	810.248	383.802	567.502	108.252	600.305	974.266	127.934	196.821	288.671	701.996	600.305	131.214	383.802	357.559	429.727	193.541	905.378	160.737	695.436	98.4107	820.089	219.784	1374.47	1105.48	551.1	104.971	229.625	98.4107	154.177	196.821	16.4018	337.877	22.9625	1036.59	268.989	396.923	357.559	626.548
173.859						cellID970	593.745	52.4857	318.195	291.952	111.532	91.85	321.475	236.186	764.323	1495.84	449.409	72.1678	157.457	370.68	1220.29	131.214	98.4107	170.579	350.998	1738.59	82.0089	249.307	364.12	255.868	68.8875	482.212	173.859	705.277	164.018	213.223	1220.29	19.6821	393.643	485.493	459.25	124.654	19.6821	1220.29	1203.89	524.857	318.195	334.596	229.625
62.3268						cellID971	813.528	360.839	669.193	111.532	370.68	1262.94	1528.65	1036.59	478.932	275.55	121.373	679.034	633.109	282.111	751.202	170.579	672.473	882.416	367.4	455.97	1217.01	511.736	268.989	150.896	793.846	82.0089	219.784	203.382	177.139	1371.19	344.437	82.0089	583.903	1033.31	147.616	790.566	170.579	337.877	190.261	75.4482	160.737	196.821	1020.19
905.378						cellID972	124.654	88.5696	373.961	124.654	590.464	308.354	396.923	52.4857	977.546	852.893	252.587	180.42	196.821	305.073	403.484	1148.12	560.941	75.4482	65.6071	183.7	121.373	390.362	206.662	964.425	239.466	137.775	393.643	150.896	134.495	1000.51	370.68	505.175	154.177	1043.15	278.83	396.923	301.793	13.1214	183.7	649.511	160.737	1075.96	78.7286
91.85						cellID973	236.186	200.102	774.164	423.166	183.7	180.42	544.539	1299.02	679.034	85.2893	65.6071	449.409	45.925	55.7661	492.053	91.85	177.139	308.354	104.971	45.925	239.466	285.391	190.261	262.429	465.811	885.696	423.166	521.577	55.7661	55.7661	1571.29	68.8875	144.336	426.446	373.961	521.577	101.691	731.52	144.336	744.641	252.587	98.4107	757.762
95.1303						cellID974	216.504	101.691	446.129	203.382	846.332	908.659	91.85	797.127	423.166	226.345	295.232	344.437	209.943	1069.4	203.382	636.389	580.623	557.661	75.4482	88.5696	249.307	337.877	104.971	1203.89	190.261	141.055	449.409	426.446	111.532	180.42	55.7661	911.939	301.793	1180.93	580.623	255.868	380.521	652.791	419.886	1348.23	459.25	104.971	1246.54
213.223						cellID975	1089.08	675.753	849.612	285.391	567.502	59.0464	308.354	147.616	1217.01	541.259	32.8036	186.98	367.4	118.093	232.905	190.261	734.8	1023.47	229.625	1135	268.989	114.812	203.382	416.605	75.4482	160.737	623.268	114.812	498.614	278.83	154.177	672.473	688.875	426.446	665.912	203.382	557.661	223.064	252.587	331.316	403.484	534.698	295.232
974.266						cellID976	1112.04	902.098	127.934	288.671	334.596	160.737	278.83	390.362	1082.52	36.0839	173.859	354.279	157.457	167.298	239.466	223.064	469.091	246.027	206.662	1335.11	91.85	452.689	492.053	196.821	387.082	190.261	400.204	419.886	387.082	321.475	252.587	268.989	305.073	147.616	131.214	68.8875	341.157	583.903	104.971	111.532	108.252	1476.16	1531.93
774.164						cellID977	1351.51	492.053	619.987	1026.75	252.587	469.091	564.221	531.418	879.136	223.064	98.4107	406.764	75.4482	249.307	285.391	859.453	511.736	314.914	318.195	164.018	423.166	846.332	1738.59	308.354	98.4107	761.043	508.455	980.827	1059.56	744.641	455.97	170.579	144.336	1184.21	26.2429	295.232	1069.4	236.186	574.062	941.462	495.334	410.045	688.875
193.541						cellID978	298.512	219.784	1000.51	272.27	790.566	186.98	59.0464	108.252	410.045	95.1303	610.146	219.784	410.045	600.305	649.511	711.837	957.864	62.3268	387.082	918.5	124.654	141.055	39.3643	200.102	1141.56	301.793	455.97	879.136	537.978	377.241	314.914	298.512	377.241	167.298	314.914	564.221	124.654	242.746	354.279	78.7286	39.3643	616.707	268.989
183.7						cellID979	1187.49	111.532	127.934	200.102	675.753	1217.01	114.812	501.895	1069.4	446.129	324.755	144.336	118.093	298.512	574.062	948.023	72.1678	262.429	124.654	331.316	249.307	590.464	515.016	232.905	738.08	597.025	190.261	472.371	347.718	885.696	137.775	823.37	682.314	1492.56	127.934	127.934	721.678	931.621	236.186	383.802	246.027	531.418	196.821
196.821						cellID980	177.139	633.109	508.455	272.27	528.137	200.102	390.362	137.775	354.279	19.6821	124.654	1095.64	114.812	833.211	429.727	505.175	193.541	285.391	239.466	475.652	272.27	511.736	324.755	203.382	55.7661	324.755	1587.69	68.8875	833.211	85.2893	328.036	160.737	239.466	403.484	98.4107	331.316	679.034	111.532	524.857	360.839	948.023	800.407	301.793
265.709						cellID981	193.541	1095.64	551.1	170.579	682.314	318.195	150.896	1151.41	367.4	9.84107	1020.19	1604.09	331.316	406.764	78.7286	127.934	141.055	265.709	183.7	219.784	252.587	574.062	551.1	200.102	1069.4	1049.71	88.5696	515.016	193.541	1722.19	6.56071	1039.87	36.0839	685.595	508.455	354.279	400.204	574.062	62.3268	918.5	154.177	629.828	150.896
229.625						cellID982	45.925	98.4107	104.971	1354.79	167.298	137.775	1456.48	934.902	203.382	59.0464	390.362	357.559	85.2893	501.895	826.65	370.68	147.616	246.027	160.737	429.727	738.08	278.83	157.457	98.4107	774.164	216.504	446.129	941.462	429.727	114.812	626.548	515.016	236.186	272.27	282.111	524.857	357.559	72.1678	688.875	370.68	108.252	160.737	193.541
1043.15						cellID983	524.857	186.98	285.391	32.8036	65.6071	1226.85	239.466	341.157	492.053	282.111	416.605	131.214	239.466	114.812	583.903	301.793	770.884	124.654	610.146	144.336	869.295	42.6446	455.97	567.502	888.977	206.662	751.202	298.512	537.978	462.53	157.457	164.018	298.512	196.821	744.641	488.773	459.25	961.144	370.68	1174.37	278.83	190.261	114.812
705.277						cellID984	268.989	429.727	288.671	426.446	78.7286	308.354	665.912	186.98	144.336	295.232	341.157	590.464	98.4107	45.925	537.978	869.295	803.687	265.709	370.68	1161.25	1315.42	505.175	931.621	213.223	1436.8	164.018	321.475	147.616	246.027	446.129	295.232	272.27	642.95	164.018	164.018	127.934	1043.15	816.809	150.896	311.634	186.98	164.018	718.398
328.036						cellID985	967.705	101.691	350.998	852.893	85.2893	49.2053	390.362	75.4482	377.241	75.4482	682.314	272.27	255.868	613.427	347.718	223.064	311.634	436.287	242.746	170.579	62.3268	170.579	1062.84	1249.82	393.643	885.696	216.504	131.214	797.127	623.268	574.062	1098.92	472.371	32.8036	377.241	213.223	272.27	492.053	846.332	318.195	108.252	308.354	262.429
364.12						cellID986	114.812	259.148	164.018	91.85	2066.62	242.746	186.98	1144.84	410.045	715.118	242.746	498.614	869.295	800.407	173.859	623.268	1728.75	534.698	209.943	337.877	554.38	626.548	541.259	1430.24	186.98	534.698	180.42	1262.94	1059.56	59.0464	164.018	170.579	196.821	754.482	911.939	373.961	118.093	331.316	977.546	682.314	268.989	180.42	298.512
410.045						cellID987	206.662	246.027	597.025	150.896	141.055	718.398	295.232	531.418	426.446	455.97	203.382	934.902	1528.65	131.214	370.68	141.055	741.361	177.139	770.884	200.102	200.102	170.579	170.579	39.3643	354.279	1558.17	104.971	216.504	597.025	131.214	170.579	95.1303	173.859	465.811	1135	101.691	344.437	186.98	88.5696	190.261	724.959	439.568	1407.27
695.436						cellID988	232.905	416.605	141.055	301.793	82.0089	433.007	511.736	275.55	167.298	1026.75	246.027	728.239	846.332	459.25	373.961	154.177	272.27	157.457	629.828	196.821	200.102	242.746	272.27	649.511	88.5696	515.016	747.921	1276.06	246.027	62.3268	639.67	587.184	459.25	948.023	465.811	665.912	793.846	403.484	833.211	793.846	1069.4	246.027	150.896
872.575						cellID989	324.755	314.914	964.425	531.418	1135	1387.59	232.905	265.709	337.877	318.195	659.352	232.905	961.144	39.3643	1085.8	167.298	134.495	200.102	862.734	649.511	164.018	242.746	68.8875	774.164	1138.28	62.3268	246.027	131.214	249.307	75.4482	127.934	403.484	433.007	32.8036	478.932	370.68	147.616	1128.44	797.127	275.55	1164.53	150.896	1781.23
478.932						cellID990	137.775	784.005	268.989	328.036	65.6071	1154.69	68.8875	98.4107	439.568	180.42	118.093	373.961	95.1303	193.541	1167.81	1138.28	1128.44	459.25	652.791	278.83	157.457	13.1214	59.0464	793.846	147.616	1472.88	285.391	36.0839	324.755	147.616	223.064	761.043	301.793	190.261	908.659	961.144	692.155	127.934	85.2893	1476.16	223.064	367.4	337.877
498.614						cellID991	223.064	1328.54	288.671	26.2429	580.623	239.466	902.098	154.177	95.1303	1112.04	249.307	262.429	19.6821	593.745	173.859	85.2893	928.341	285.391	957.864	485.493	1964.93	564.221	357.559	360.839	452.689	196.821	268.989	977.546	544.539	72.1678	436.287	164.018	931.621	475.652	298.512	1020.19	659.352	255.868	272.27	593.745	472.371	114.812	406.764
800.407						cellID992	118.093	82.0089	820.089	738.08	150.896	341.157	200.102	160.737	82.0089	19.6821	196.821	173.859	72.1678	928.341	324.755	42.6446	1082.52	134.495	75.4482	656.071	911.939	1499.12	583.903	383.802	298.512	104.971	190.261	193.541	150.896	328.036	42.6446	373.961	410.045	567.502	32.8036	170.579	472.371	698.716	610.146	1220.29	475.652	98.4107	1217.01
839.771						cellID993	698.716	196.821	843.052	1194.05	196.821	373.961	65.6071	570.782	357.559	485.493	587.184	223.064	91.85	1213.73	485.493	186.98	114.812	141.055	1036.59	75.4482	190.261	633.109	452.689	95.1303	1213.73	1344.95	567.502	1722.19	597.025	164.018	659.352	291.952	1016.91	147.616	39.3643	249.307	55.7661	91.85	68.8875	337.877	843.052	665.912	1013.63
767.603						cellID994	531.418	511.736	229.625	291.952	177.139	1581.13	183.7	1367.91	813.528	980.827	610.146	780.725	72.1678	754.482	1486	111.532	698.716	114.812	675.753	193.541	1105.48	193.541	262.429	449.409	203.382	521.577	429.727	688.875	934.902	455.97	567.502	59.0464	49.2053	88.5696	278.83	701.996	193.541	196.821	55.7661	823.37	301.793	410.045	551.1
639.67						cellID995	800.407	396.923	537.978	121.373	190.261	160.737	465.811	803.687	606.866	367.4	334.596	193.541	406.764	328.036	1108.76	88.5696	1308.86	249.307	636.389	219.784	1171.09	341.157	186.98	436.287	967.705	124.654	577.343	288.671	459.25	1512.24	144.336	688.875	203.382	134.495	59.0464	216.504	495.334	449.409	200.102	1180.93	229.625	580.623	72.1678
711.837						cellID996	455.97	656.071	36.0839	262.429	164.018	872.575	367.4	49.2053	177.139	921.78	544.539	91.85	206.662	328.036	902.098	1095.64	547.82	196.821	590.464	708.557	213.223	255.868	154.177	551.1	229.625	531.418	1161.25	567.502	62.3268	193.541	751.202	410.045	265.709	1079.24	990.668	9.84107	820.089	282.111	721.678	492.053	216.504	1305.58	1279.34
826.65						cellID997	190.261	88.5696	1036.59	642.95	186.98	416.605	78.7286	455.97	515.016	285.391	32.8036	68.8875	1390.87	104.971	537.978	790.566	1466.32	859.453	36.0839	134.495	141.055	452.689	82.0089	252.587	334.596	544.539	108.252	410.045	747.921	1115.32	570.782	331.316	780.725	1194.05	186.98	121.373	275.55	282.111	108.252	154.177	147.616	350.998	1207.17
505.175						cellID998	167.298	918.5	1177.65	314.914	406.764	278.83	1725.47	39.3643	268.989	547.82	1243.26	518.296	65.6071	429.727	127.934	367.4	68.8875	505.175	209.943	282.111	1384.31	839.771	373.961	537.978	167.298	679.034	619.987	1000.51	160.737	925.061	154.177	177.139	446.129	150.896	741.361	406.764	206.662	1131.72	282.111	104.971	770.884	951.303	911.939
505.175						cellID999	154.177	16.4018	360.839	118.093	177.139	957.864	295.232	173.859	347.718	698.716	311.634	350.998	810.248	396.923	137.775	164.018	164.018	915.219	1426.96	229.625	36.0839	95.1303	272.27	95.1303	278.83	1495.84	373.961	980.827	246.027	449.409	987.387	236.186	137.775	177.139	652.791	1653.3	141.055	219.784	803.687	127.934	583.903	482.212	580.623
843.052						cellID1000	1144.84	252.587	246.027	72.1678	127.934	419.886	1587.69	685.595	429.727	209.943	1026.75	488.773	1446.64	377.241	1118.6	390.362	154.177	1016.91	124.654	1151.41	524.857	242.746	196.821	301.793	462.53	403.484	239.466	410.045	829.93	111.532	88.5696	849.612	167.298	200.102	593.745	803.687	291.952	1036.59	216.504	429.727	623.268	75.4482	1052.99
846.332						cellID1001	29.5232	206.662	170.579	98.4107	183.7	829.93	160.737	524.857	669.193	160.737	72.1678	744.641	108.252	370.68	416.605	239.466	659.352	305.073	1728.75	731.52	134.495	767.603	85.2893	88.5696	560.941	383.802	127.934	13.1214	846.332	101.691	101.691	495.334	669.193	114.812	147.616	249.307	380.521	101.691	246.027	295.232	377.241	606.866	721.678
879.136						cellID1002	134.495	370.68	761.043	856.173	393.643	259.148	410.045	196.821	82.0089	239.466	698.716	1052.99	268.989	59.0464	528.137	190.261	337.877	29.5232	1131.72	301.793	111.532	144.336	259.148	987.387	370.68	173.859	1213.73	26.2429	501.895	1233.41	121.373	305.073	150.896	101.691	88.5696	19.6821	564.221	465.811	623.268	219.784	436.287	314.914	925.061
974.266						cellID1003	190.261	354.279	242.746	124.654	295.232	843.052	200.102	416.605	728.239	305.073	823.37	350.998	918.5	413.325	636.389	318.195	574.062	72.1678	272.27	147.616	282.111	475.652	259.148	262.429	104.971	232.905	239.466	301.793	492.053	272.27	347.718	118.093	285.391	200.102	144.336	1000.51	262.429	433.007	242.746	101.691	619.987	869.295	426.446
413.325						cellID1004	1492.56	75.4482	662.632	134.495	370.68	1610.66	433.007	131.214	173.859	413.325	75.4482	1331.82	1197.33	793.846	200.102	104.971	400.204	295.232	255.868	262.429	449.409	446.129	446.129	761.043	839.771	659.352	488.773	150.896	649.511	626.548	59.0464	124.654	301.793	127.934	869.295	154.177	921.78	52.4857	255.868	196.821	82.0089	154.177	239.466
928.341						cellID1005	32.8036	964.425	186.98	888.977	308.354	291.952	82.0089	665.912	229.625	416.605	1000.51	1144.84	68.8875	544.539	180.42	180.42	495.334	268.989	518.296	544.539	219.784	147.616	82.0089	508.455	236.186	485.493	1262.94	131.214	1036.59	1174.37	738.08	114.812	373.961	229.625	154.177	918.5	104.971	288.671	380.521	141.055	1226.85	262.429	626.548
554.38						cellID1006	1066.12	344.437	629.828	85.2893	377.241	137.775	321.475	669.193	396.923	820.089	820.089	764.323	698.716	344.437	393.643	619.987	387.082	597.025	236.186	442.848	216.504	127.934	167.298	1026.75	393.643	633.109	344.437	360.839	111.532	688.875	537.978	875.855	459.25	206.662	515.016	354.279	229.625	124.654	200.102	528.137	72.1678	206.662	656.071
829.93						cellID1007	646.23	223.064	170.579	646.23	9.84107	1052.99	396.923	613.427	239.466	344.437	95.1303	232.905	164.018	183.7	334.596	528.137	498.614	511.736	570.782	104.971	344.437	777.445	459.25	104.971	259.148	1000.51	236.186	206.662	774.164	455.97	249.307	328.036	127.934	741.361	68.8875	249.307	324.755	328.036	239.466	196.821	761.043	141.055	216.504
203.382						cellID1008	1695.94	246.027	646.23	190.261	111.532	101.691	268.989	268.989	29.5232	82.0089	659.352	200.102	259.148	160.737	554.38	528.137	469.091	308.354	328.036	78.7286	180.42	406.764	134.495	429.727	646.23	813.528	268.989	724.959	39.3643	22.9625	131.214	114.812	459.25	45.925	196.821	236.186	203.382	209.943	744.641	423.166	554.38	1289.18	259.148
1138.28						cellID1009	393.643	875.855	141.055	1171.09	226.345	682.314	39.3643	1364.63	711.837	252.587	508.455	1141.56	675.753	1502.4	534.698	626.548	141.055	111.532	488.773	91.85	229.625	114.812	593.745	688.875	186.98	134.495	518.296	665.912	91.85	196.821	321.475	354.279	364.12	68.8875	52.4857	790.566	554.38	206.662	905.378	619.987	475.652	177.139	902.098
1115.32						cellID1010	121.373	49.2053	426.446	59.0464	400.204	85.2893	990.668	328.036	272.27	1033.31	137.775	419.886	380.521	410.045	793.846	137.775	167.298	39.3643	328.036	131.214	770.884	587.184	1000.51	232.905	705.277	767.603	190.261	580.623	554.38	387.082	203.382	137.775	157.457	321.475	239.466	856.173	62.3268	751.202	495.334	521.577	377.241	367.4	59.0464
403.484						cellID1011	426.446	367.4	396.923	88.5696	482.212	246.027	577.343	193.541	206.662	282.111	85.2893	390.362	347.718	606.866	226.345	515.016	268.989	629.828	1446.64	419.886	249.307	239.466	121.373	160.737	308.354	341.157	662.632	469.091	1984.62	147.616	131.214	334.596	229.625	626.548	1495.84	249.307	390.362	406.764	308.354	580.623	242.746	160.737	505.175
344.437						cellID1012	308.354	311.634	259.148	167.298	1351.51	485.493	137.775	62.3268	337.877	1367.91	193.541	200.102	160.737	275.55	173.859	806.968	1223.57	416.605	249.307	275.55	882.416	314.914	400.204	295.232	95.1303	121.373	282.111	183.7	410.045	843.052	951.303	101.691	137.775	144.336	800.407	741.361	1052.99	1574.57	984.107	426.446	1046.43	52.4857	108.252
1095.64						cellID1013	160.737	121.373	465.811	321.475	885.696	167.298	757.762	305.073	990.668	150.896	190.261	619.987	239.466	669.193	62.3268	101.691	784.005	410.045	606.866	177.139	45.925	357.559	75.4482	328.036	1036.59	521.577	1561.45	177.139	331.316	344.437	59.0464	124.654	177.139	246.027	846.332	1089.08	203.382	410.045	65.6071	147.616	108.252	321.475	141.055
639.67						cellID1014	997.228	121.373	49.2053	68.8875	373.961	1266.22	131.214	88.5696	613.427	948.023	465.811	547.82	305.073	229.625	167.298	462.53	308.354	213.223	944.743	72.1678	26.2429	557.661	196.821	144.336	511.736	75.4482	157.457	324.755	1108.76	164.018	350.998	521.577	200.102	334.596	541.259	813.528	337.877	416.605	255.868	259.148	688.875	173.859	423.166
114.812						cellID1015	347.718	124.654	203.382	164.018	160.737	160.737	469.091	298.512	354.279	173.859	72.1678	180.42	341.157	373.961	114.812	784.005	167.298	350.998	318.195	239.466	150.896	1397.43	301.793	252.587	423.166	173.859	747.921	373.961	301.793	852.893	560.941	232.905	242.746	272.27	301.793	406.764	495.334	154.177	793.846	259.148	879.136	797.127	209.943
977.546						cellID1016	1613.94	823.37	305.073	114.812	515.016	75.4482	967.705	314.914	118.093	455.97	157.457	679.034	462.53	36.0839	659.352	495.334	580.623	111.532	419.886	347.718	213.223	321.475	164.018	337.877	236.186	488.773	619.987	951.303	465.811	413.325	193.541	626.548	997.228	282.111	328.036	1266.22	311.634	724.959	150.896	449.409	164.018	288.671	642.95
124.654						cellID1017	190.261	88.5696	377.241	623.268	196.821	183.7	209.943	898.818	16.4018	370.68	249.307	439.568	485.493	938.182	59.0464	232.905	331.316	164.018	413.325	68.8875	439.568	170.579	747.921	390.362	682.314	232.905	350.998	390.362	390.362	186.98	442.848	82.0089	925.061	154.177	52.4857	311.634	390.362	121.373	757.762	511.736	200.102	124.654	170.579
65.6071						cellID1018	314.914	321.475	288.671	1226.85	534.698	134.495	869.295	695.436	32.8036	180.42	656.071	285.391	1650.02	731.52	1164.53	101.691	524.857	209.943	918.5	997.228	1171.09	321.475	39.3643	183.7	1194.05	574.062	141.055	252.587	167.298	259.148	203.382	262.429	393.643	278.83	619.987	816.809	465.811	472.371	1148.12	413.325	462.53	108.252	42.6446
1203.89						cellID1019	442.848	242.746	98.4107	141.055	337.877	111.532	62.3268	629.828	580.623	396.923	190.261	226.345	173.859	1161.25	141.055	413.325	232.905	393.643	954.584	141.055	433.007	203.382	331.316	318.195	183.7	659.352	1007.07	387.082	455.97	68.8875	88.5696	1085.8	380.521	127.934	200.102	511.736	1577.85	1194.05	665.912	400.204	577.343	209.943	114.812
114.812						cellID1020	226.345	475.652	193.541	282.111	695.436	223.064	829.93	1430.24	603.586	150.896	436.287	82.0089	104.971	114.812	311.634	403.484	167.298	436.287	98.4107	193.541	305.073	541.259	308.354	301.793	574.062	52.4857	557.661	173.859	600.305	367.4	246.027	1128.44	252.587	387.082	895.537	111.532	144.336	285.391	65.6071	373.961	455.97	137.775	623.268
72.1678						cellID1021	232.905	1177.65	160.737	787.286	685.595	200.102	213.223	613.427	285.391	216.504	534.698	1049.71	95.1303	101.691	711.837	98.4107	396.923	1210.45	754.482	478.932	154.177	1374.47	278.83	623.268	439.568	229.625	193.541	108.252	380.521	567.502	859.453	337.877	478.932	193.541	160.737	1249.82	1059.56	331.316	19.6821	429.727	288.671	193.541	59.0464
774.164						cellID1022	1259.66	95.1303	157.457	186.98	380.521	715.118	275.55	193.541	186.98	167.298	144.336	652.791	177.139	242.746	137.775	85.2893	1154.69	213.223	104.971	1092.36	252.587	1079.24	108.252	186.98	219.784	987.387	1781.23	242.746	170.579	226.345	669.193	95.1303	990.668	961.144	193.541	278.83	147.616	209.943	141.055	324.755	957.864	410.045	154.177
108.252						cellID1023	721.678	13.1214	436.287	226.345	619.987	177.139	597.025	518.296	524.857	354.279	154.177	157.457	255.868	255.868	141.055	587.184	314.914	688.875	524.857	82.0089	373.961	72.1678	603.586	59.0464	29.5232	62.3268	226.345	265.709	373.961	925.061	370.68	141.055	459.25	738.08	239.466	88.5696	1174.37	1135	829.93	167.298	465.811	177.139	82.0089
39.3643						cellID1024	255.868	101.691	619.987	167.298	314.914	32.8036	1436.8	183.7	88.5696	701.996	232.905	423.166	167.298	249.307	1272.78	147.616	45.925	564.221	272.27	718.398	72.1678	114.812	206.662	275.55	360.839	328.036	377.241	285.391	485.493	288.671	134.495	1955.09	1407.27	1056.27	360.839	505.175	1052.99	170.579	265.709	190.261	180.42	193.541	16.4018
52.4857						cellID1025	262.429	357.559	200.102	255.868	518.296	570.782	91.85	452.689	373.961	45.925	160.737	554.38	866.014	170.579	183.7	226.345	114.812	311.634	134.495	613.427	308.354	606.866	131.214	127.934	980.827	560.941	29.5232	45.925	1650.02	534.698	177.139	396.923	734.8	219.784	101.691	219.784	259.148	1056.27	567.502	761.043	619.987	282.111	22.9625
45.925						cellID1026	298.512	249.307	127.934	170.579	91.85	177.139	410.045	524.857	85.2893	164.018	911.939	446.129	186.98	55.7661	160.737	941.462	295.232	45.925	154.177	19.6821	341.157	160.737	170.579	36.0839	433.007	209.943	652.791	1289.18	144.336	459.25	682.314	190.261	59.0464	226.345	160.737	455.97	344.437	580.623	170.579	318.195	183.7	246.027	1276.06
6.56071						cellID1027	393.643	173.859	377.241	216.504	55.7661	104.971	121.373	1131.72	180.42	180.42	65.6071	177.139	29.5232	164.018	311.634	347.718	124.654	137.775	131.214	318.195	311.634	1791.07	203.382	141.055	314.914	403.484	455.97	370.68	544.539	728.239	278.83	475.652	131.214	278.83	616.707	465.811	91.85	485.493	918.5	347.718	104.971	278.83	186.98
9.84107						cellID1028	111.532	928.341	206.662	1456.48	278.83	134.495	65.6071	728.239	65.6071	1174.37	429.727	45.925	600.305	180.42	177.139	787.286	373.961	383.802	164.018	170.579	157.457	82.0089	1125.16	603.586	738.08	118.093	941.462	154.177	95.1303	206.662	82.0089	400.204	180.42	213.223	1351.51	282.111	1154.69	246.027	797.127	262.429	390.362	183.7	328.036
114.812						cellID1029	131.214	1515.52	39.3643	423.166	370.68	268.989	278.83	131.214	1577.85	180.42	711.837	446.129	344.437	360.839	921.78	49.2053	350.998	492.053	446.129	124.654	360.839	154.177	170.579	373.961	147.616	252.587	616.707	255.868	68.8875	997.228	91.85	429.727	55.7661	511.736	629.828	370.68	475.652	75.4482	652.791	144.336	301.793	475.652	252.587
108.252						cellID1030	200.102	1351.51	1627.06	259.148	387.082	49.2053	219.784	938.182	334.596	252.587	114.812	282.111	213.223	183.7	301.793	177.139	147.616	200.102	455.97	200.102	662.632	282.111	403.484	85.2893	531.418	882.416	131.214	127.934	659.352	39.3643	22.9625	547.82	1538.49	193.541	246.027	662.632	193.541	118.093	141.055	882.416	718.398	160.737	295.232
59.0464						cellID1031	305.073	433.007	272.27	377.241	603.586	721.678	636.389	154.177	324.755	219.784	646.23	803.687	262.429	305.073	164.018	416.605	370.68	331.316	1249.82	206.662	65.6071	186.98	551.1	190.261	616.707	157.457	144.336	167.298	373.961	272.27	465.811	183.7	1184.21	147.616	223.064	1236.69	137.775	229.625	1016.91	888.977	131.214	101.691	373.961
49.2053						cellID1032	859.453	377.241	515.016	387.082	1213.73	1207.17	91.85	511.736	298.512	206.662	692.155	180.42	659.352	318.195	298.512	770.884	406.764	137.775	429.727	1348.23	216.504	137.775	882.416	639.67	1105.48	347.718	246.027	259.148	173.859	367.4	59.0464	728.239	898.818	196.821	265.709	383.802	6.56071	1171.09	131.214	232.905	91.85	164.018	190.261
1095.64						cellID1033	249.307	173.859	587.184	813.528	918.5	82.0089	505.175	318.195	272.27	190.261	183.7	183.7	341.157	964.425	157.457	242.746	49.2053	229.625	908.659	232.905	131.214	433.007	226.345	1453.2	433.007	534.698	639.67	679.034	141.055	518.296	291.952	265.709	347.718	1253.1	856.173	282.111	459.25	1269.5	82.0089	252.587	606.866	603.586	95.1303
183.7						cellID1034	846.332	265.709	95.1303	62.3268	347.718	498.614	396.923	196.821	157.457	419.886	170.579	400.204	639.67	111.532	410.045	987.387	232.905	679.034	95.1303	196.821	574.062	619.987	836.491	98.4107	1321.98	167.298	642.95	186.98	144.336	600.305	232.905	193.541	219.784	75.4482	1682.82	429.727	295.232	590.464	95.1303	147.616	196.821	295.232	16.4018
442.848						cellID1035	639.67	892.257	731.52	357.559	183.7	524.857	29.5232	541.259	118.093	1089.08	1066.12	131.214	961.144	88.5696	1384.31	911.939	636.389	183.7	1456.48	78.7286	1203.89	62.3268	429.727	121.373	495.334	242.746	193.541	141.055	193.541	383.802	350.998	72.1678	154.177	843.052	974.266	390.362	65.6071	695.436	196.821	255.868	118.093	104.971	111.532
301.793						cellID1036	104.971	59.0464	144.336	1144.84	118.093	95.1303	393.643	446.129	1082.52	938.182	373.961	1217.01	934.902	32.8036	200.102	324.755	255.868	505.175	314.914	1246.54	68.8875	177.139	252.587	308.354	426.446	183.7	652.791	164.018	1407.27	246.027	334.596	252.587	229.625	262.429	196.821	226.345	232.905	282.111	1085.8	95.1303	731.52	213.223	892.257
787.286						cellID1037	239.466	186.98	278.83	278.83	193.541	646.23	82.0089	446.129	478.932	203.382	314.914	472.371	862.734	659.352	455.97	442.848	141.055	111.532	164.018	1423.67	465.811	554.38	301.793	13.1214	1167.81	1180.93	141.055	141.055	183.7	682.314	1069.4	121.373	134.495	206.662	875.855	347.718	679.034	334.596	836.491	452.689	134.495	200.102	141.055
72.1678						cellID1038	482.212	357.559	134.495	688.875	88.5696	721.678	301.793	413.325	518.296	600.305	390.362	875.855	396.923	488.773	229.625	144.336	321.475	816.809	272.27	305.073	108.252	134.495	127.934	616.707	154.177	915.219	55.7661	419.886	311.634	1059.56	547.82	1092.36	1108.76	547.82	272.27	164.018	547.82	226.345	465.811	1138.28	55.7661	551.1	141.055
55.7661						cellID1039	114.812	291.952	147.616	91.85	1167.81	78.7286	360.839	364.12	255.868	114.812	164.018	259.148	219.784	328.036	160.737	1125.16	1479.44	498.614	167.298	246.027	193.541	731.52	72.1678	68.8875	413.325	1069.4	72.1678	659.352	724.959	193.541	236.186	347.718	268.989	328.036	26.2429	787.286	511.736	364.12	423.166	216.504	288.671	173.859	262.429
679.034						cellID1040	1089.08	232.905	518.296	872.575	285.391	357.559	1266.22	72.1678	232.905	708.557	688.875	288.671	902.098	144.336	439.568	203.382	213.223	1121.88	980.827	380.521	482.212	373.961	419.886	164.018	255.868	318.195	180.42	147.616	688.875	511.736	629.828	75.4482	344.437	111.532	557.661	757.762	246.027	255.868	895.537	121.373	305.073	82.0089	154.177
603.586						cellID1041	226.345	423.166	328.036	268.989	341.157	534.698	321.475	164.018	839.771	275.55	731.52	964.425	223.064	790.566	219.784	203.382	360.839	305.073	118.093	531.418	52.4857	869.295	13.1214	780.725	223.064	255.868	157.457	459.25	331.316	337.877	65.6071	1138.28	347.718	282.111	114.812	390.362	1466.32	305.073	144.336	278.83	492.053	393.643	72.1678
95.1303						cellID1042	560.941	439.568	442.848	734.8	88.5696	82.0089	318.195	370.68	180.42	649.511	423.166	738.08	26.2429	167.298	488.773	295.232	157.457	344.437	82.0089	272.27	482.212	173.859	252.587	764.323	1466.32	770.884	318.195	833.211	150.896	738.08	990.668	147.616	114.812	1003.79	580.623	652.791	534.698	1197.33	167.298	856.173	1600.81	223.064	1148.12
278.83						cellID1043	252.587	157.457	357.559	1896.05	121.373	98.4107	170.579	308.354	387.082	154.177	147.616	196.821	114.812	150.896	413.325	1315.42	91.85	196.821	675.753	564.221	216.504	1052.99	347.718	482.212	1249.82	600.305	1013.63	360.839	521.577	406.764	1161.25	902.098	895.537	557.661	236.186	455.97	377.241	744.641	679.034	59.0464	583.903	246.027	127.934
108.252						cellID1044	406.764	301.793	298.512	508.455	334.596	541.259	272.27	209.943	787.286	951.303	124.654	364.12	948.023	78.7286	127.934	282.111	68.8875	390.362	91.85	305.073	177.139	127.934	314.914	36.0839	121.373	232.905	649.511	921.78	800.407	442.848	301.793	1253.1	216.504	78.7286	741.361	52.4857	88.5696	685.595	341.157	597.025	951.303	852.893	223.064
127.934						cellID1045	68.8875	157.457	39.3643	255.868	813.528	1810.76	898.818	383.802	180.42	252.587	173.859	111.532	990.668	908.659	692.155	209.943	646.23	278.83	65.6071	370.68	42.6446	226.345	160.737	764.323	350.998	741.361	219.784	426.446	118.093	1292.46	39.3643	203.382	157.457	528.137	111.532	642.95	62.3268	331.316	229.625	301.793	150.896	777.445	124.654
400.204						cellID1046	337.877	150.896	570.782	160.737	708.557	59.0464	141.055	160.737	442.848	452.689	219.784	213.223	416.605	954.584	570.782	232.905	147.616	492.053	206.662	682.314	433.007	177.139	436.287	350.998	724.959	223.064	78.7286	1394.15	196.821	75.4482	1213.73	472.371	423.166	711.837	331.316	26.2429	249.307	272.27	1056.27	1180.93	272.27	1056.27	583.903
1125.16						cellID1047	206.662	114.812	141.055	98.4107	236.186	203.382	524.857	1112.04	249.307	268.989	55.7661	239.466	124.654	150.896	268.989	1669.7	554.38	1131.72	1459.76	367.4	114.812	137.775	101.691	213.223	91.85	268.989	469.091	200.102	272.27	344.437	1164.53	1236.69	88.5696	1056.27	839.771	698.716	39.3643	91.85	774.164	265.709	515.016	367.4	124.654
118.093						cellID1048	108.252	761.043	1620.5	784.005	410.045	403.484	383.802	232.905	160.737	308.354	52.4857	997.228	131.214	232.905	1056.27	419.886	1062.84	177.139	843.052	652.791	1049.71	498.614	236.186	357.559	941.462	364.12	147.616	1505.68	413.325	715.118	488.773	774.164	337.877	291.952	1328.54	1052.99	721.678	1335.11	1226.85	951.303	150.896	154.177	396.923
157.457						cellID1049	186.98	95.1303	239.466	265.709	177.139	219.784	662.632	242.746	200.102	738.08	869.295	698.716	324.755	255.868	275.55	938.182	236.186	442.848	1469.6	104.971	98.4107	305.073	567.502	104.971	108.252	1046.43	337.877	78.7286	249.307	111.532	26.2429	1184.21	580.623	301.793	141.055	337.877	242.746	1315.42	383.802	1482.72	131.214	820.089	541.259
278.83						cellID1050	564.221	341.157	213.223	1456.48	82.0089	659.352	177.139	1118.6	416.605	216.504	357.559	118.093	39.3643	255.868	255.868	288.671	236.186	393.643	200.102	108.252	619.987	866.014	403.484	610.146	1597.53	101.691	679.034	718.398	134.495	196.821	426.446	433.007	200.102	291.952	354.279	597.025	104.971	843.052	252.587	278.83	649.511	111.532	442.848
318.195						cellID1051	196.821	616.707	229.625	541.259	144.336	305.073	203.382	32.8036	98.4107	282.111	268.989	203.382	82.0089	180.42	52.4857	1361.35	147.616	1085.8	186.98	574.062	239.466	59.0464	209.943	1522.09	380.521	475.652	328.036	137.775	200.102	305.073	288.671	295.232	180.42	754.482	134.495	262.429	711.837	190.261	157.457	449.409	623.268	52.4857	160.737
78.7286						cellID1052	206.662	111.532	78.7286	301.793	216.504	354.279	226.345	150.896	154.177	213.223	141.055	295.232	157.457	318.195	127.934	19.6821	452.689	751.202	948.023	108.252	334.596	636.389	515.016	275.55	272.27	305.073	127.934	216.504	416.605	236.186	55.7661	209.943	557.661	439.568	318.195	291.952	59.0464	78.7286	216.504	652.791	364.12	1016.91	328.036
1194.05						cellID1053	347.718	1269.5	492.053	259.148	144.336	288.671	213.223	416.605	282.111	485.493	16.4018	377.241	774.164	295.232	278.83	285.391	262.429	1479.44	639.67	820.089	193.541	665.912	209.943	265.709	410.045	918.5	223.064	505.175	396.923	1656.58	433.007	36.0839	298.512	1508.96	964.425	505.175	1453.2	528.137	492.053	380.521	488.773	324.755	1023.47
272.27						cellID1054	259.148	442.848	642.95	823.37	137.775	357.559	679.034	672.473	849.612	249.307	324.755	1174.37	469.091	134.495	170.579	190.261	944.743	820.089	1768.11	121.373	1299.02	350.998	685.595	170.579	810.248	52.4857	600.305	1886.21	305.073	68.8875	252.587	472.371	501.895	190.261	183.7	642.95	413.325	167.298	121.373	173.859	65.6071	183.7	1230.13
223.064						cellID1055	357.559	675.753	288.671	213.223	196.821	114.812	793.846	200.102	82.0089	239.466	1112.04	780.725	262.429	1003.79	679.034	636.389	104.971	118.093	370.68	1689.38	331.316	59.0464	705.277	141.055	216.504	1289.18	108.252	1669.7	501.895	741.361	78.7286	350.998	544.539	1184.21	288.671	465.811	1430.24	692.155	360.839	118.093	610.146	626.548	173.859
400.204						cellID1056	380.521	390.362	341.157	761.043	370.68	101.691	1354.79	685.595	52.4857	167.298	672.473	288.671	1479.44	308.354	528.137	547.82	413.325	941.462	426.446	590.464	196.821	344.437	511.736	426.446	288.671	262.429	616.707	104.971	239.466	65.6071	472.371	127.934	544.539	820.089	239.466	219.784	1321.98	419.886	242.746	249.307	95.1303	515.016	318.195
242.746						cellID1057	118.093	167.298	948.023	98.4107	186.98	223.064	1112.04	1167.81	324.755	521.577	465.811	534.698	403.484	1108.76	462.53	328.036	249.307	613.427	144.336	167.298	357.559	701.996	203.382	347.718	1830.44	1033.31	183.7	649.511	1187.49	344.437	1177.65	131.214	118.093	515.016	121.373	88.5696	672.473	557.661	183.7	52.4857	193.541	367.4	108.252
82.0089						cellID1058	111.532	1236.69	406.764	213.223	62.3268	567.502	190.261	515.016	167.298	200.102	190.261	308.354	892.257	1016.91	406.764	780.725	928.341	1210.45	1138.28	9.84107	377.241	370.68	29.5232	104.971	216.504	564.221	380.521	744.641	259.148	262.429	800.407	331.316	127.934	836.491	144.336	213.223	157.457	695.436	124.654	268.989	925.061	1135	341.157
285.391						cellID1059	1016.91	111.532	141.055	331.316	574.062	465.811	223.064	856.173	101.691	111.532	1948.53	255.868	695.436	1052.99	544.539	741.361	498.614	797.127	219.784	777.445	429.727	147.616	246.027	380.521	902.098	383.802	337.877	16.4018	291.952	541.259	173.859	104.971	147.616	186.98	347.718	150.896	301.793	82.0089	249.307	242.746	688.875	118.093	925.061
95.1303						cellID1060	1285.9	416.605	144.336	354.279	137.775	255.868	393.643	301.793	387.082	367.4	426.446	209.943	144.336	177.139	236.186	111.532	209.943	498.614	190.261	232.905	55.7661	679.034	144.336	482.212	334.596	101.691	183.7	223.064	314.914	183.7	492.053	1600.81	1046.43	55.7661	78.7286	393.643	337.877	652.791	1190.77	311.634	321.475	846.332	157.457
252.587						cellID1061	88.5696	823.37	452.689	236.186	223.064	600.305	131.214	767.603	91.85	679.034	410.045	49.2053	574.062	88.5696	314.914	65.6071	567.502	574.062	1089.08	469.091	190.261	715.118	836.491	200.102	200.102	239.466	52.4857	137.775	164.018	127.934	190.261	65.6071	311.634	360.839	282.111	262.429	124.654	554.38	705.277	298.512	88.5696	347.718	488.773
232.905						cellID1062	852.893	167.298	642.95	508.455	62.3268	19.6821	715.118	249.307	72.1678	551.1	537.978	75.4482	22.9625	856.173	111.532	826.65	288.671	370.68	911.939	200.102	475.652	98.4107	137.775	121.373	1486	426.446	341.157	114.812	291.952	675.753	104.971	413.325	528.137	485.493	419.886	62.3268	124.654	91.85	557.661	715.118	590.464	190.261	183.7
219.784						cellID1063	78.7286	22.9625	173.859	236.186	501.895	869.295	1246.54	1272.78	88.5696	196.821	354.279	452.689	246.027	131.214	239.466	508.455	49.2053	400.204	311.634	331.316	78.7286	1292.46	547.82	183.7	541.259	219.784	449.409	324.755	278.83	154.177	639.67	797.127	121.373	183.7	1003.79	272.27	85.2893	682.314	246.027	288.671	52.4857	101.691	85.2893
154.177						cellID1064	649.511	154.177	32.8036	16.4018	206.662	196.821	141.055	167.298	88.5696	177.139	1492.56	541.259	219.784	1052.99	183.7	462.53	331.316	72.1678	698.716	55.7661	665.912	475.652	393.643	433.007	242.746	570.782	265.709	173.859	170.579	318.195	1823.88	282.111	439.568	193.541	26.2429	370.68	334.596	265.709	127.934	275.55	62.3268	590.464	610.146
108.252						cellID1065	173.859	160.737	131.214	455.97	62.3268	226.345	72.1678	68.8875	262.429	472.371	1207.17	186.98	970.986	551.1	587.184	2053.5	262.429	236.186	649.511	1026.75	209.943	472.371	377.241	262.429	695.436	485.493	413.325	728.239	459.25	892.257	252.587	72.1678	167.298	580.623	239.466	78.7286	911.939	104.971	49.2053	288.671	429.727	22.9625	869.295
288.671						cellID1066	213.223	98.4107	1003.79	839.771	537.978	59.0464	370.68	403.484	131.214	393.643	406.764	833.211	85.2893	134.495	278.83	590.464	1013.63	200.102	249.307	65.6071	321.475	246.027	423.166	131.214	298.512	433.007	55.7661	98.4107	2092.87	744.641	652.791	242.746	78.7286	19.6821	275.55	1036.59	416.605	45.925	1672.98	193.541	747.921	249.307	1079.24
452.689						cellID1067	246.027	1587.69	13.1214	902.098	173.859	436.287	688.875	813.528	590.464	236.186	282.111	1036.59	268.989	321.475	200.102	95.1303	108.252	360.839	593.745	951.303	528.137	478.932	278.83	183.7	646.23	1135	410.045	744.641	934.902	501.895	216.504	498.614	820.089	193.541	908.659	695.436	26.2429	836.491	295.232	301.793	387.082	72.1678	551.1
78.7286						cellID1068	377.241	410.045	85.2893	177.139	68.8875	400.204	65.6071	328.036	95.1303	416.605	403.484	790.566	672.473	1102.2	583.903	603.586	108.252	669.193	209.943	45.925	377.241	236.186	226.345	895.537	193.541	108.252	298.512	1318.7	383.802	774.164	318.195	318.195	410.045	85.2893	65.6071	583.903	216.504	1115.32	229.625	1194.05	134.495	380.521	757.762
272.27						cellID1069	455.97	1230.13	370.68	485.493	1531.93	990.668	872.575	1059.56	1302.3	993.948	55.7661	679.034	593.745	154.177	104.971	104.971	1075.96	446.129	498.614	413.325	183.7	147.616	249.307	262.429	134.495	1102.2	291.952	747.921	127.934	537.978	177.139	311.634	1171.09	403.484	341.157	223.064	1456.48	88.5696	970.986	193.541	42.6446	147.616	259.148
216.504						cellID1070	85.2893	150.896	577.343	59.0464	328.036	623.268	665.912	121.373	203.382	59.0464	249.307	1466.32	767.603	101.691	173.859	954.584	167.298	449.409	367.4	101.691	433.007	108.252	396.923	68.8875	95.1303	249.307	173.859	268.989	134.495	767.603	288.671	22.9625	108.252	790.566	328.036	367.4	396.923	288.671	314.914	1072.68	59.0464	104.971	216.504
173.859						cellID1071	331.316	1046.43	1151.41	288.671	314.914	1079.24	961.144	1217.01	180.42	774.164	272.27	1161.25	291.952	419.886	803.687	226.345	747.921	308.354	173.859	426.446	118.093	183.7	65.6071	190.261	265.709	367.4	147.616	1102.2	288.671	747.921	390.362	282.111	387.082	154.177	55.7661	406.764	590.464	137.775	301.793	308.354	446.129	226.345	1630.34
134.495						cellID1072	1390.87	318.195	59.0464	1299.02	55.7661	1062.84	150.896	75.4482	259.148	288.671	288.671	164.018	45.925	147.616	400.204	505.175	291.952	1177.65	272.27	367.4	262.429	111.532	249.307	26.2429	255.868	1046.43	301.793	1738.59	1161.25	45.925	997.228	613.427	469.091	574.062	223.064	111.532	226.345	551.1	816.809	301.793	183.7	396.923	462.53
1010.35						cellID1073	147.616	262.429	236.186	114.812	882.416	754.482	734.8	272.27	488.773	1095.64	236.186	282.111	567.502	164.018	328.036	1233.41	692.155	160.737	157.457	291.952	282.111	239.466	380.521	944.743	350.998	433.007	203.382	183.7	196.821	164.018	334.596	662.632	141.055	137.775	95.1303	1935.41	784.005	259.148	114.812	426.446	459.25	875.855	387.082
[truncated: 2,718 more rows]
[truncated: 457 more columns]
